# Supplementary material for: N-tert-Butyl-2-[4-(dimethyl­amino)­phen­yl]imidazo[1,2-a]pyrazin-3-amine
Source: Acta Crystallogr Sect E Struct Rep Online. 2013 Mar 28;69(Pt 4):o612–3. doi: 10.1107/S1600536813007861 (PMC3629650; doi:10.1107/S1600536813007861)
Supplement: Supplementary file 1 [file e-69-0o612-sup1.cif]

##############################################################################
#                                                                            #
# This CIF contains the data in a paper accepted for publication in          #
# Acta Crystallographica Section E. It conforms to the requirements of       #
# Notes for Authors for Acta Crystallographica Section E, and has been       #
# peer reviewed under the auspices of the IUCr Commission on Journals.       #
#                                                                            #
# Full details of the Crystallographic Information File format               #
# are given in the paper "The Crystallographic Information File (CIF):       #
# a New Standard Archive File for Crystallography" by S. R. Hall, F. H.      #
# Allen and I. D. Brown [Acta Cryst. (1991), A47, 655-685].                  #
#                                                                            #
# The current version of the core CIF dictionary is obtainable from          #
# ftp://ftp.iucr.org/pub/cif_core.dic.                                       #
#                                                                            #
# Software is freely available for graphical display of the structure(s)     #
# in this CIF. For information consult the CIF software page                 #
# http://www.iucr.org/resources/cif/software.                                #
#                                                                            #
# This file may be used for bona fide research purposes within the           #
# scientific community so long as proper attribution is given to the journal # 
# article from which it was obtained.                                        #
#                                                                            #
##############################################################################
data_global
_audit_creation_method     SHELXL-97
_journal_date_recd_electronic     2013-03-18
_journal_date_accepted     2013-03-21
_journal_name_full     'Acta Crystallographica, Section E'
_journal_year     2013
_journal_volume     69
_journal_issue      4
_journal_page_first     o612
_journal_page_last     o613
_journal_paper_category     QO
_journal_paper_doi     10.1107/S1600536813007861
_journal_coeditor_code     SU2577
_publ_contact_author_name     'Devadasan Velmurugan'
_publ_contact_author_address
;  CAS in Crystallography and Biophysics
   University of madras
   Maraimalai campus(guindy campus)
   Chennai 600 025
   India
;
_publ_contact_author_email     'shirai2011@gmail.com'
_publ_contact_author_fax     '044 091 2499 3057'
_publ_contact_author_phone     '044 091 24484170'
_publ_section_title
;\
<i>N</i>-<i>tert</i>-Butyl-2-[4-(dimethylamino)phenyl]imidazo[1,2-<i>a</i>]\
pyrazin-3-amine
;
loop_
    _publ_author_name
    _publ_author_address
    'Zeenat Fatima'
;
    Centre of Advanced Study in Crystallography and Biophysics
    University of Madras
    Guindy Campus
    Chennai 600 025
    India
;
    ' Thothadri Srinivasan'
;
    Centre of Advanced Study in Crystallography and Biophysics
    University of Madras
    Guindy Campus
    Chennai 600 025
    India
;
    'Suman Koorathota'
;
    Organic Chemistry Division
    Central Leather Research Institute
    Adyar
    Chennai 600 020
    India
;
    ' Sathiah Thennarasu'
;
    Organic Chemistry Division
    Central Leather Research Institute
    Adyar
    Chennai 600 020
    India
;
    'Devadasan Velmurugan'
;
    Centre of Advanced Study in Crystallography and Biophysics
    University of Madras
    Guindy Campus
    Chennai 600 025
    India
;
data_I
_audit_creation_method     SHELXL-97
_chemical_name_systematic
;\
<i>N</i>-<i>tert</i>-Butyl-2-[4-(dimethylamino)phenyl]imidazo[1,2-\
<i>a</i>]pyrazin-3-amine
;
_chemical_name_common     ?
_chemical_formula_moiety     'C18 H23 N5'
_chemical_formula_sum     'C18 H23 N5'
_chemical_formula_iupac     'C18 H23 N5'
_chemical_formula_weight     309.41
_chemical_melting_point     ?
_symmetry_cell_setting     orthorhombic
_symmetry_space_group_name_H-M     'P b c a'
_symmetry_space_group_name_Hall     '-P 2ac 2ab'
loop_
    _symmetry_equiv_pos_as_xyz
    'x, y, z'
    '-x+1/2, -y, z+1/2'
    'x+1/2, -y+1/2, -z'
    '-x, y+1/2, -z+1/2'
    '-x, -y, -z'
    'x-1/2, y, -z-1/2'
    '-x-1/2, y-1/2, z'
    'x, -y-1/2, z-1/2'
_cell_length_a     12.1746(11)
_cell_length_b     13.9614(13)
_cell_length_c     20.2985(19)
_cell_angle_alpha     90.00
_cell_angle_beta     90.00
_cell_angle_gamma     90.00
_cell_volume     3450.2(6)
_cell_formula_units_Z     8
_cell_measurement_reflns_used     4157
_cell_measurement_theta_min     2.01
_cell_measurement_theta_max     28.26
_cell_measurement_temperature     293(2)
_exptl_crystal_description     Block
_exptl_crystal_colour     Colourless
_exptl_crystal_size_max     0.30
_exptl_crystal_size_mid     0.25
_exptl_crystal_size_min     0.20
_exptl_crystal_density_diffrn     1.191
_exptl_crystal_density_meas     ?
_exptl_crystal_density_method     'not measured'
_exptl_crystal_F_000     1328
_exptl_absorpt_coefficient_mu     0.074
_exptl_absorpt_correction_type     multi-scan
_exptl_absorpt_process_details     '(<i>SADABS</i>; Bruker, 2008)'
_exptl_absorpt_correction_T_min     0.9781
_exptl_absorpt_correction_T_max     0.9853
_exptl_special_details     ?
_diffrn_ambient_temperature     293(2)
_diffrn_radiation_type     MoK\a
_diffrn_radiation_wavelength     0.71073
_diffrn_radiation_source     'fine-focus sealed tube'
_diffrn_radiation_monochromator     graphite
_diffrn_measurement_device_type     'Bruker SMART APEXII area-detector'
_diffrn_measurement_method     '\w and \f scans'
_diffrn_detector_area_resol_mean     ?
_diffrn_reflns_number     18314
_diffrn_reflns_av_R_equivalents     0.0432
_diffrn_reflns_av_sigmaI/netI     0.0349
_diffrn_reflns_theta_min     2.01
_diffrn_reflns_theta_max     28.26
_diffrn_reflns_theta_full     25.00
_diffrn_measured_fraction_theta_max     0.971
_diffrn_measured_fraction_theta_full     1.000
_diffrn_reflns_limit_h_min     -15
_diffrn_reflns_limit_h_max     16
_diffrn_reflns_limit_k_min     -18
_diffrn_reflns_limit_k_max     17
_diffrn_reflns_limit_l_min     -16
_diffrn_reflns_limit_l_max     27
_diffrn_standards_number     ?
_diffrn_standards_interval_count     ?
_diffrn_standards_interval_time     ?
_diffrn_standards_decay_%     ?
_refine_special_details
;
 Refinement of F^2^ against ALL reflections.  The weighted R-factor wR and
 goodness of fit S are based on F^2^, conventional R-factors R are based
 on F, with F set to zero for negative F^2^. The threshold expression of
 F^2^ > 2sigma(F^2^) is used only for calculating R-factors(gt) etc. and is
 not relevant to the choice of reflections for refinement.  R-factors based
 on F^2^ are statistically about twice as large as those based on F, and R-
 factors based on ALL data will be even larger.
;
_reflns_number_total     4157
_reflns_number_gt     2964
_reflns_threshold_expression     I>2sigma(I)
_refine_ls_structure_factor_coef     Fsqd
_refine_ls_matrix_type     full
_refine_ls_R_factor_all     0.0716
_refine_ls_R_factor_gt     0.0487
_refine_ls_wR_factor_gt     0.1313
_refine_ls_wR_factor_ref     0.1475
_refine_ls_goodness_of_fit_ref     1.028
_refine_ls_restrained_S_all     1.028
_refine_ls_number_reflns     4157
_refine_ls_number_parameters     218
_refine_ls_number_restraints     0
_refine_ls_hydrogen_treatment     mixed
_refine_ls_weighting_scheme     calc
_refine_ls_weighting_details
         'calc w=1/[\s^2^(Fo^2^)+(0.0723P)^2^+0.8061P] where P=(Fo^2^+2Fc^2^)/3'
_atom_sites_solution_hydrogens     geom
_atom_sites_solution_primary     direct
_atom_sites_solution_secondary     difmap
_refine_ls_shift/su_max     0.000
_refine_ls_shift/su_mean     0.000
_refine_diff_density_max     0.321
_refine_diff_density_min     -0.246
_refine_ls_extinction_method     'SHELXL97 (Sheldrick, 2008)'
_refine_ls_extinction_coef     0.0055(8)
_refine_ls_extinction_expression
                                  'Fc^*^=kFc[1+0.001xFc^2^\l^3^/sin(2\q)]^-1/4^'
loop_
    _atom_type_symbol
    _atom_type_description
    _atom_type_scat_dispersion_real
    _atom_type_scat_dispersion_imag
    _atom_type_scat_source
    'C' 'C' 0.0033 0.0016
                         'International Tables Vol C Tables 4.2.6.8 and 6.1.1.4'
    'H' 'H' 0.0000 0.0000
                         'International Tables Vol C Tables 4.2.6.8 and 6.1.1.4'
    'N' 'N' 0.0061 0.0033
                         'International Tables Vol C Tables 4.2.6.8 and 6.1.1.4'
_computing_data_collection     'APEX2 (Bruker, 2008)'
_computing_cell_refinement     'SAINT (Bruker, 2008)'
_computing_data_reduction     'SAINT (Bruker, 2008)'
_computing_structure_solution     'SHELXS97 (Sheldrick, 2008)'
_computing_structure_refinement     'SHELXL97 (Sheldrick, 2008)'
_computing_molecular_graphics     'ORTEP-3 for Windows (Farrugia, 2012)'
_computing_publication_material
                             'SHELXL97 (Sheldrick, 2008)and PLATON (Spek, 2009)'
loop_
    _atom_site_type_symbol
    _atom_site_label
    _atom_site_fract_x
    _atom_site_fract_y
    _atom_site_fract_z
    _atom_site_U_iso_or_equiv
    _atom_site_adp_type
    _atom_site_calc_flag
    _atom_site_refinement_flags
    _atom_site_occupancy
    _atom_site_symmetry_multiplicity
    _atom_site_disorder_assembly
    _atom_site_disorder_group
    C C1 -0.08078(14) -0.06634(12) 0.30835(9) 0.0504(4) Uani d . 1 1 . .
    H H1 -0.1275 -0.0743 0.3442 0.060 Uiso calc R 1 1 . .
    C C2 -0.01406(13) 0.01078(11) 0.30790(8) 0.0435(4) Uani d . 1 1 . .
    H H2 -0.0140 0.0542 0.3427 0.052 Uiso calc R 1 1 . .
    C C3 0.04911(13) -0.03960(10) 0.20176(7) 0.0402(3) Uani d . 1 1 . .
    C C4 -0.01999(15) -0.11940(11) 0.20827(9) 0.0506(4) Uani d . 1 1 . .
    H H4 -0.0206 -0.1646 0.1746 0.061 Uiso calc R 1 1 . .
    C C5 0.12824(11) 0.09448(10) 0.23825(7) 0.0343(3) Uani d . 1 1 . .
    C C6 0.16191(11) 0.07218(10) 0.17397(7) 0.0340(3) Uani d . 1 1 . .
    C C7 0.23754(11) 0.12262(10) 0.12939(7) 0.0337(3) Uani d . 1 1 . .
    C C8 0.28253(13) 0.07449(10) 0.07535(7) 0.0397(3) Uani d . 1 1 . .
    H H8 0.2628 0.0110 0.0680 0.048 Uiso calc R 1 1 . .
    C C9 0.35502(14) 0.11775(12) 0.03267(7) 0.0455(4) Uani d . 1 1 . .
    H H9 0.3843 0.0825 -0.0020 0.055 Uiso calc R 1 1 . .
    C C10 0.38571(12) 0.21406(11) 0.04048(7) 0.0405(3) Uani d . 1 1 . .
    C C11 0.33674(12) 0.26364(11) 0.09300(7) 0.0396(3) Uani d . 1 1 . .
    H H11 0.3524 0.3283 0.0988 0.047 Uiso calc R 1 1 . .
    C C12 0.26608(12) 0.21882(10) 0.13617(7) 0.0375(3) Uani d . 1 1 . .
    H H12 0.2365 0.2538 0.1709 0.045 Uiso calc R 1 1 . .
    C C13 0.51820(19) 0.20205(17) -0.05008(11) 0.0752(6) Uani d . 1 1 . .
    H H13A 0.5585 0.1523 -0.0281 0.113 Uiso calc R 1 1 . .
    H H13B 0.5684 0.2428 -0.0734 0.113 Uiso calc R 1 1 . .
    H H13C 0.4674 0.1740 -0.0806 0.113 Uiso calc R 1 1 . .
    C C14 0.48781(18) 0.35712(15) 0.00500(10) 0.0670(5) Uani d . 1 1 . .
    H H14A 0.4222 0.3952 0.0070 0.101 Uiso calc R 1 1 . .
    H H14B 0.5314 0.3768 -0.0320 0.101 Uiso calc R 1 1 . .
    H H14C 0.5292 0.3657 0.0448 0.101 Uiso calc R 1 1 . .
    C C15 0.24118(15) 0.15682(14) 0.33195(8) 0.0528(4) Uani d . 1 1 . .
    C C16 0.34950(17) 0.1809(3) 0.29967(13) 0.1029(10) Uani d . 1 1 . .
    H H16A 0.3616 0.1387 0.2631 0.154 Uiso calc R 1 1 . .
    H H16B 0.4078 0.1734 0.3311 0.154 Uiso calc R 1 1 . .
    H H16C 0.3479 0.2460 0.2843 0.154 Uiso calc R 1 1 . .
    C C17 0.2179(2) 0.2255(2) 0.38729(11) 0.0970(9) Uani d . 1 1 . .
    H H17A 0.2182 0.2898 0.3707 0.146 Uiso calc R 1 1 . .
    H H17B 0.2733 0.2190 0.4206 0.146 Uiso calc R 1 1 . .
    H H17C 0.1472 0.2114 0.4059 0.146 Uiso calc R 1 1 . .
    C C18 0.2491(3) 0.0546(2) 0.35636(17) 0.1255(13) Uani d . 1 1 . .
    H H18A 0.1877 0.0409 0.3845 0.188 Uiso calc R 1 1 . .
    H H18B 0.3162 0.0464 0.3806 0.188 Uiso calc R 1 1 . .
    H H18C 0.2484 0.0116 0.3195 0.188 Uiso calc R 1 1 . .
    N N1 -0.08393(13) -0.13359(9) 0.25942(8) 0.0540(4) Uani d . 1 1 . .
    N N2 0.05405(10) 0.02334(8) 0.25439(6) 0.0364(3) Uani d . 1 1 . .
    N N3 0.14805(10) 0.16613(9) 0.28437(6) 0.0393(3) Uani d . 1 1 . .
    N N4 0.11341(11) -0.01085(9) 0.15268(6) 0.0417(3) Uani d . 1 1 . .
    N N5 0.45877(13) 0.25768(12) -0.00212(7) 0.0601(4) Uani d . 1 1 . .
    H H3 0.1442(13) 0.2223(13) 0.2656(8) 0.042(4) Uiso d . 1 1 . .
loop_
    _atom_site_aniso_label
    _atom_site_aniso_U_11
    _atom_site_aniso_U_22
    _atom_site_aniso_U_33
    _atom_site_aniso_U_12
    _atom_site_aniso_U_13
    _atom_site_aniso_U_23
    C1 0.0562(10) 0.0418(9) 0.0532(9) 0.0031(7) 0.0173(8) 0.0078(7)
    C2 0.0505(9) 0.0407(8) 0.0394(7) 0.0067(7) 0.0083(7) 0.0017(6)
    C3 0.0444(8) 0.0323(7) 0.0440(8) 0.0002(6) 0.0063(7) -0.0035(6)
    C4 0.0567(10) 0.0364(8) 0.0586(10) -0.0068(7) 0.0142(8) -0.0076(7)
    C5 0.0361(7) 0.0293(7) 0.0375(7) 0.0033(6) -0.0007(6) 0.0002(5)
    C6 0.0340(7) 0.0296(7) 0.0385(7) 0.0035(5) 0.0007(6) -0.0020(5)
    C7 0.0322(7) 0.0343(7) 0.0345(7) 0.0021(5) -0.0015(5) -0.0002(6)
    C8 0.0467(8) 0.0332(7) 0.0392(7) -0.0001(6) 0.0016(6) -0.0043(6)
    C9 0.0532(9) 0.0448(9) 0.0384(7) 0.0022(7) 0.0086(7) -0.0059(7)
    C10 0.0369(7) 0.0467(9) 0.0379(7) -0.0026(6) -0.0001(6) 0.0016(6)
    C11 0.0402(7) 0.0366(8) 0.0419(7) -0.0045(6) -0.0010(6) -0.0017(6)
    C12 0.0392(7) 0.0352(7) 0.0379(7) 0.0011(6) 0.0010(6) -0.0056(6)
    C13 0.0726(14) 0.0869(16) 0.0662(12) 0.0015(11) 0.0331(11) 0.0044(11)
    C14 0.0725(13) 0.0677(12) 0.0610(11) -0.0256(10) 0.0065(10) 0.0113(9)
    C15 0.0494(9) 0.0655(11) 0.0434(8) 0.0067(8) -0.0102(7) -0.0113(8)
    C16 0.0460(12) 0.188(3) 0.0746(14) 0.0117(15) -0.0093(11) -0.0300(17)
    C17 0.0787(15) 0.146(3) 0.0659(13) 0.0234(16) -0.0176(12) -0.0533(15)
    C18 0.147(3) 0.091(2) 0.138(3) 0.0072(19) -0.092(2) 0.0259(18)
    N1 0.0589(9) 0.0375(7) 0.0657(9) -0.0044(6) 0.0185(7) 0.0017(7)
    N2 0.0390(6) 0.0311(6) 0.0392(6) 0.0031(5) 0.0039(5) 0.0009(5)
    N3 0.0445(7) 0.0354(7) 0.0378(6) 0.0047(5) -0.0024(5) -0.0055(5)
    N4 0.0472(7) 0.0340(6) 0.0439(7) -0.0049(5) 0.0072(6) -0.0060(5)
    N5 0.0613(9) 0.0632(9) 0.0557(8) -0.0138(8) 0.0211(7) -0.0013(7)
_geom_special_details
;
 All esds (except the esd in the dihedral angle between two l.s. planes)
 are estimated using the full covariance matrix.  The cell esds are taken
 into account individually in the estimation of esds in distances, angles
 and torsion angles; correlations between esds in cell parameters are only
 used when they are defined by crystal symmetry.  An approximate (isotropic)
 treatment of cell esds is used for estimating esds involving l.s. planes.
;
loop_
    _geom_bond_atom_site_label_1
    _geom_bond_atom_site_label_2
    _geom_bond_site_symmetry_2
    _geom_bond_distance
    _geom_bond_publ_flag
    C1 C2 . 1.349(2) ?
    C1 N1 . 1.367(2) ?
    C1 H1 . 0.9300 ?
    C2 N2 . 1.3778(19) ?
    C2 H2 . 0.9300 ?
    C3 N4 . 1.3291(19) ?
    C3 N2 . 1.3847(18) ?
    C3 C4 . 1.402(2) ?
    C4 N1 . 1.313(2) ?
    C4 H4 . 0.9300 ?
    C5 N2 . 1.3819(18) ?
    C5 N3 . 1.3912(18) ?
    C5 C6 . 1.4027(19) ?
    C6 N4 . 1.3709(18) ?
    C6 C7 . 1.4706(19) ?
    C7 C12 . 1.394(2) ?
    C7 C8 . 1.398(2) ?
    C8 C9 . 1.376(2) ?
    C8 H8 . 0.9300 ?
    C9 C10 . 1.405(2) ?
    C9 H9 . 0.9300 ?
    C10 N5 . 1.382(2) ?
    C10 C11 . 1.404(2) ?
    C11 C12 . 1.378(2) ?
    C11 H11 . 0.9300 ?
    C12 H12 . 0.9300 ?
    C13 N5 . 1.440(2) ?
    C13 H13A . 0.9600 ?
    C13 H13B . 0.9600 ?
    C13 H13C . 0.9600 ?
    C14 N5 . 1.440(2) ?
    C14 H14A . 0.9600 ?
    C14 H14B . 0.9600 ?
    C14 H14C . 0.9600 ?
    C15 N3 . 1.495(2) ?
    C15 C17 . 1.504(3) ?
    C15 C16 . 1.510(3) ?
    C15 C18 . 1.514(3) ?
    C16 H16A . 0.9600 ?
    C16 H16B . 0.9600 ?
    C16 H16C . 0.9600 ?
    C17 H17A . 0.9600 ?
    C17 H17B . 0.9600 ?
    C17 H17C . 0.9600 ?
    C18 H18A . 0.9600 ?
    C18 H18B . 0.9600 ?
    C18 H18C . 0.9600 ?
    N3 H3 . 0.873(17) ?
loop_
    _geom_angle_atom_site_label_1
    _geom_angle_atom_site_label_2
    _geom_angle_atom_site_label_3
    _geom_angle_site_symmetry_1
    _geom_angle_site_symmetry_3
    _geom_angle
    _geom_angle_publ_flag
    C2 C1 N1 . . 124.07(15) ?
    C2 C1 H1 . . 118.0 ?
    N1 C1 H1 . . 118.0 ?
    C1 C2 N2 . . 118.00(14) ?
    C1 C2 H2 . . 121.0 ?
    N2 C2 H2 . . 121.0 ?
    N4 C3 N2 . . 111.17(13) ?
    N4 C3 C4 . . 131.60(14) ?
    N2 C3 C4 . . 117.23(13) ?
    N1 C4 C3 . . 123.38(15) ?
    N1 C4 H4 . . 118.3 ?
    C3 C4 H4 . . 118.3 ?
    N2 C5 N3 . . 118.08(12) ?
    N2 C5 C6 . . 104.60(12) ?
    N3 C5 C6 . . 137.30(13) ?
    N4 C6 C5 . . 110.80(12) ?
    N4 C6 C7 . . 118.73(12) ?
    C5 C6 C7 . . 130.48(13) ?
    C12 C7 C8 . . 116.29(13) ?
    C12 C7 C6 . . 123.82(12) ?
    C8 C7 C6 . . 119.86(13) ?
    C9 C8 C7 . . 122.29(14) ?
    C9 C8 H8 . . 118.9 ?
    C7 C8 H8 . . 118.9 ?
    C8 C9 C10 . . 121.30(14) ?
    C8 C9 H9 . . 119.3 ?
    C10 C9 H9 . . 119.3 ?
    N5 C10 C11 . . 122.09(14) ?
    N5 C10 C9 . . 121.49(14) ?
    C11 C10 C9 . . 116.41(13) ?
    C12 C11 C10 . . 121.61(14) ?
    C12 C11 H11 . . 119.2 ?
    C10 C11 H11 . . 119.2 ?
    C11 C12 C7 . . 122.01(13) ?
    C11 C12 H12 . . 119.0 ?
    C7 C12 H12 . . 119.0 ?
    N5 C13 H13A . . 109.5 ?
    N5 C13 H13B . . 109.5 ?
    H13A C13 H13B . . 109.5 ?
    N5 C13 H13C . . 109.5 ?
    H13A C13 H13C . . 109.5 ?
    H13B C13 H13C . . 109.5 ?
    N5 C14 H14A . . 109.5 ?
    N5 C14 H14B . . 109.5 ?
    H14A C14 H14B . . 109.5 ?
    N5 C14 H14C . . 109.5 ?
    H14A C14 H14C . . 109.5 ?
    H14B C14 H14C . . 109.5 ?
    N3 C15 C17 . . 106.49(15) ?
    N3 C15 C16 . . 111.26(15) ?
    C17 C15 C16 . . 110.3(2) ?
    N3 C15 C18 . . 109.98(17) ?
    C17 C15 C18 . . 111.6(2) ?
    C16 C15 C18 . . 107.2(2) ?
    C15 C16 H16A . . 109.5 ?
    C15 C16 H16B . . 109.5 ?
    H16A C16 H16B . . 109.5 ?
    C15 C16 H16C . . 109.5 ?
    H16A C16 H16C . . 109.5 ?
    H16B C16 H16C . . 109.5 ?
    C15 C17 H17A . . 109.5 ?
    C15 C17 H17B . . 109.5 ?
    H17A C17 H17B . . 109.5 ?
    C15 C17 H17C . . 109.5 ?
    H17A C17 H17C . . 109.5 ?
    H17B C17 H17C . . 109.5 ?
    C15 C18 H18A . . 109.5 ?
    C15 C18 H18B . . 109.5 ?
    H18A C18 H18B . . 109.5 ?
    C15 C18 H18C . . 109.5 ?
    H18A C18 H18C . . 109.5 ?
    H18B C18 H18C . . 109.5 ?
    C4 N1 C1 . . 117.02(14) ?
    C2 N2 C5 . . 132.20(13) ?
    C2 N2 C3 . . 120.09(13) ?
    C5 N2 C3 . . 107.56(12) ?
    C5 N3 C15 . . 120.24(12) ?
    C5 N3 H3 . . 110.0(11) ?
    C15 N3 H3 . . 113.6(11) ?
    C3 N4 C6 . . 105.83(12) ?
    C10 N5 C14 . . 121.33(15) ?
    C10 N5 C13 . . 120.58(16) ?
    C14 N5 C13 . . 117.68(16) ?
loop_
    _geom_torsion_atom_site_label_1
    _geom_torsion_atom_site_label_2
    _geom_torsion_atom_site_label_3
    _geom_torsion_atom_site_label_4
    _geom_torsion_site_symmetry_1
    _geom_torsion_site_symmetry_2
    _geom_torsion_site_symmetry_3
    _geom_torsion_site_symmetry_4
    _geom_torsion
    _geom_torsion_publ_flag
    N1 C1 C2 N2 . . . . 1.0(3) ?
    N4 C3 C4 N1 . . . . -175.41(17) ?
    N2 C3 C4 N1 . . . . 4.2(3) ?
    N2 C5 C6 N4 . . . . -2.09(16) ?
    N3 C5 C6 N4 . . . . 179.96(16) ?
    N2 C5 C6 C7 . . . . 178.06(14) ?
    N3 C5 C6 C7 . . . . 0.1(3) ?
    N4 C6 C7 C12 . . . . 160.24(13) ?
    C5 C6 C7 C12 . . . . -19.9(2) ?
    N4 C6 C7 C8 . . . . -17.7(2) ?
    C5 C6 C7 C8 . . . . 162.11(14) ?
    C12 C7 C8 C9 . . . . 2.9(2) ?
    C6 C7 C8 C9 . . . . -178.96(14) ?
    C7 C8 C9 C10 . . . . -1.5(2) ?
    C8 C9 C10 N5 . . . . 179.77(15) ?
    C8 C9 C10 C11 . . . . -1.3(2) ?
    N5 C10 C11 C12 . . . . -178.37(15) ?
    C9 C10 C11 C12 . . . . 2.7(2) ?
    C10 C11 C12 C7 . . . . -1.3(2) ?
    C8 C7 C12 C11 . . . . -1.5(2) ?
    C6 C7 C12 C11 . . . . -179.53(14) ?
    C3 C4 N1 C1 . . . . -0.5(3) ?
    C2 C1 N1 C4 . . . . -2.2(3) ?
    C1 C2 N2 C5 . . . . 177.97(15) ?
    C1 C2 N2 C3 . . . . 3.0(2) ?
    N3 C5 N2 C2 . . . . 5.3(2) ?
    C6 C5 N2 C2 . . . . -173.15(14) ?
    N3 C5 N2 C3 . . . . -179.30(12) ?
    C6 C5 N2 C3 . . . . 2.27(15) ?
    N4 C3 N2 C2 . . . . 174.29(13) ?
    C4 C3 N2 C2 . . . . -5.4(2) ?
    N4 C3 N2 C5 . . . . -1.79(17) ?
    C4 C3 N2 C5 . . . . 178.51(14) ?
    N2 C5 N3 C15 . . . . 93.24(17) ?
    C6 C5 N3 C15 . . . . -89.0(2) ?
    C17 C15 N3 C5 . . . . -161.45(18) ?
    C16 C15 N3 C5 . . . . 78.3(2) ?
    C18 C15 N3 C5 . . . . -40.4(2) ?
    N2 C3 N4 C6 . . . . 0.46(17) ?
    C4 C3 N4 C6 . . . . -179.89(17) ?
    C5 C6 N4 C3 . . . . 1.04(16) ?
    C7 C6 N4 C3 . . . . -179.08(13) ?
    C11 C10 N5 C14 . . . . -0.5(3) ?
    C9 C10 N5 C14 . . . . 178.34(17) ?
    C11 C10 N5 C13 . . . . 171.93(17) ?
    C9 C10 N5 C13 . . . . -9.2(3) ?
loop_
    _geom_hbond_atom_site_label_D
    _geom_hbond_atom_site_label_H
    _geom_hbond_atom_site_label_A
    _geom_hbond_site_symmetry_A
    _geom_hbond_distance_DH
    _geom_hbond_distance_HA
    _geom_hbond_distance_DA
    _geom_hbond_angle_DHA
    N3 H3 N1 4_555.01 0.873(18) 2.201(18) 3.0361(18) 160.0(14)
    C11 H11 N4 7_665.01 0.93 2.532 3.428(2) 162.0
_iucr_refine_instructions_details
;
TITL 4J in Pbca
CELL  0.71073  12.1746  13.9614  20.2985   90.000   90.000   90.000
ZERR     8.00   0.0011   0.0013   0.0019    0.000    0.000    0.000
LATT   1
SYMM  1/2 - X, - Y, 1/2 + Z
SYMM  1/2 + X, 1/2 - Y, - Z
SYMM  - X, 1/2 + Y, 1/2 - Z
SFAC  C    H    N
UNIT  144  184  40
MERG   2
FMAP   2
PLAN   25
L.S.   10
BOND $H
ACTA 50
CONF
SIZE 0.20 0.25 0.30
WGHT    0.072300    0.806100
EXTI    0.005465
FVAR       0.11254
C1    1   -0.080780   -0.066340    0.308354    11.00000    0.05623    0.04177 =
         0.05323    0.00777    0.01726    0.00306
AFIX  43
H1    2   -0.127542   -0.074267    0.344170    11.00000   -1.20000
AFIX   0
C2    1   -0.014061    0.010783    0.307902    11.00000    0.05046    0.04065 =
         0.03939    0.00173    0.00826    0.00669
AFIX  43
H2    2   -0.014034    0.054174    0.342665    11.00000   -1.20000
AFIX   0
C3    1    0.049108   -0.039602    0.201756    11.00000    0.04441    0.03233 =
         0.04397   -0.00349    0.00632    0.00020
C4    1   -0.019992   -0.119403    0.208266    11.00000    0.05667    0.03636 =
         0.05865   -0.00756    0.01423   -0.00681
AFIX  43
H4    2   -0.020551   -0.164601    0.174612    11.00000   -1.20000
AFIX   0
C5    1    0.128242    0.094477    0.238253    11.00000    0.03606    0.02933 =
         0.03750    0.00016   -0.00070    0.00326
C6    1    0.161913    0.072181    0.173970    11.00000    0.03398    0.02957 =
         0.03855   -0.00199    0.00070    0.00349
C7    1    0.237542    0.122622    0.129390    11.00000    0.03223    0.03429 =
         0.03453   -0.00016   -0.00147    0.00213
C8    1    0.282526    0.074494    0.075350    11.00000    0.04666    0.03317 =
         0.03922   -0.00433    0.00159   -0.00011
AFIX  43
H8    2    0.262775    0.011044    0.067988    11.00000   -1.20000
AFIX   0
C9    1    0.355017    0.117748    0.032670    11.00000    0.05322    0.04482 =
         0.03841   -0.00588    0.00860    0.00220
AFIX  43
H9    2    0.384260    0.082509   -0.002030    11.00000   -1.20000
AFIX   0
C10   1    0.385707    0.214064    0.040483    11.00000    0.03688    0.04669 =
         0.03786    0.00159   -0.00011   -0.00263
C11   1    0.336741    0.263636    0.092996    11.00000    0.04022    0.03660 =
         0.04193   -0.00172   -0.00099   -0.00446
AFIX  43
H11   2    0.352361    0.328293    0.098794    11.00000   -1.20000
AFIX   0
C12   1    0.266076    0.218821    0.136174    11.00000    0.03925    0.03524 =
         0.03790   -0.00563    0.00098    0.00108
AFIX  43
H12   2    0.236530    0.253825    0.170893    11.00000   -1.20000
AFIX   0
C13   1    0.518196    0.202053   -0.050079    11.00000    0.07264    0.08685 =
         0.06624    0.00443    0.03314    0.00152
AFIX 137
H13A  2    0.558478    0.152288   -0.028137    11.00000   -1.50000
H13B  2    0.568352    0.242836   -0.073424    11.00000   -1.50000
H13C  2    0.467374    0.173955   -0.080642    11.00000   -1.50000
AFIX   0
C14   1    0.487812    0.357117    0.005004    11.00000    0.07246    0.06765 =
         0.06101    0.01133    0.00645   -0.02563
AFIX 137
H14A  2    0.422210    0.395162    0.006974    11.00000   -1.50000
H14B  2    0.531350    0.376830   -0.032022    11.00000   -1.50000
H14C  2    0.529239    0.365655    0.044815    11.00000   -1.50000
AFIX   0
C15   1    0.241179    0.156821    0.331949    11.00000    0.04938    0.06552 =
         0.04337   -0.01130   -0.01020    0.00667
C16   1    0.349497    0.180913    0.299668    11.00000    0.04596    0.18799 =
         0.07462   -0.02997   -0.00929    0.01170
AFIX 137
H16A  2    0.361628    0.138681    0.263061    11.00000   -1.50000
H16B  2    0.407817    0.173417    0.331078    11.00000   -1.50000
H16C  2    0.347888    0.245951    0.284348    11.00000   -1.50000
AFIX   0
C17   1    0.217859    0.225477    0.387286    11.00000    0.07870    0.14649 =
         0.06590   -0.05332   -0.01761    0.02336
AFIX 137
H17A  2    0.218184    0.289848    0.370659    11.00000   -1.50000
H17B  2    0.273310    0.218978    0.420612    11.00000   -1.50000
H17C  2    0.147193    0.211439    0.405917    11.00000   -1.50000
AFIX   0
C18   1    0.249090    0.054566    0.356365    11.00000    0.14747    0.09132 =
         0.13772    0.02588   -0.09175    0.00721
AFIX 137
H18A  2    0.187742    0.040869    0.384545    11.00000   -1.50000
H18B  2    0.316180    0.046421    0.380575    11.00000   -1.50000
H18C  2    0.248362    0.011581    0.319453    11.00000   -1.50000
AFIX   0
N1    3   -0.083934   -0.133592    0.259421    11.00000    0.05888    0.03751 =
         0.06570    0.00171    0.01853   -0.00441
N2    3    0.054050    0.023341    0.254390    11.00000    0.03902    0.03106 =
         0.03921    0.00092    0.00390    0.00308
N3    3    0.148052    0.166135    0.284374    11.00000    0.04453    0.03544 =
         0.03784   -0.00551   -0.00235    0.00465
N4    3    0.113407   -0.010848    0.152677    11.00000    0.04722    0.03396 =
         0.04392   -0.00601    0.00720   -0.00494
N5    3    0.458767    0.257679   -0.002125    11.00000    0.06133    0.06321 =
         0.05570   -0.00135    0.02109   -0.01383
H3    2    0.144202    0.222283    0.265586    11.00000    0.04156
HKLF 4
REM  4J in Pbca
REM R1 =  0.0487 for   2964 Fo > 4sig(Fo)  and  0.0716 for all   4157 data
REM    218 parameters refined using      0 restraints
END
WGHT      0.0702      0.8720
REM Highest difference peak  0.321,  deepest hole -0.246,  1-sigma level  0.036
Q1    1   0.2001  0.1007  0.3898  11.00000  0.05    0.32
Q2    1   0.1278  0.1043  0.2007  11.00000  0.05    0.24
Q3    1   0.2695  0.2766  0.3478  11.00000  0.05    0.21
Q4    1   0.2160  0.0915  0.1593  11.00000  0.05    0.20
Q5    1   0.2450  0.1043  0.0997  11.00000  0.05    0.19
Q6    1   0.4711  0.3955  0.0513  11.00000  0.05    0.18
Q7    1   0.1780  0.0651  0.2163  11.00000  0.05    0.18
Q8    1   0.3808  0.2355  0.0735  11.00000  0.05    0.18
Q9    1   0.0560 -0.0168  0.2310  11.00000  0.05    0.17
Q10   1   0.1003  0.0596  0.2499  11.00000  0.05    0.17
Q11   1   0.2770  0.1601  0.1426  11.00000  0.05    0.17
Q12   1   0.0355 -0.0034  0.2247  11.00000  0.05    0.16
Q13   1   0.1381  0.1609  0.4095  11.00000  0.05    0.15
Q14   1   0.1814  0.1087  0.1433  11.00000  0.05    0.15
Q15   1   0.2270  0.1751  0.1187  11.00000  0.05    0.15
Q16   1   0.4238  0.2379  0.0193  11.00000  0.05    0.15
Q17   1   0.3422  0.1742  0.0249  11.00000  0.05    0.15
Q18   1   0.2823  0.0916  0.4189  11.00000  0.05    0.15
Q19   1   0.3345  0.2295  0.1289  11.00000  0.05    0.14
Q20   1   0.4032  0.1633  0.0461  11.00000  0.05    0.13
Q21   1   0.1967  0.1594  0.3076  11.00000  0.05    0.13
Q22   1   0.4817  0.3917 -0.0339  11.00000  0.05    0.13
Q23   1  -0.1332 -0.1741  0.2578  11.00000  0.05    0.13
Q24   1   0.5811  0.3676  0.0032  11.00000  0.05    0.13
Q25   1  -0.0071 -0.0619  0.1949  11.00000  0.05    0.13
;
