# Supplementary material for: N-tert-Butyl-2-[4-(dimethyl­amino)­phen­yl]imidazo[1,2-a]pyrazin-3-amine
Source: Acta Crystallogr Sect E Struct Rep Online. 2013 Mar 28;69(Pt 4):o612–3. doi: 10.1107/S1600536813007861 (PMC3629650; doi:10.1107/S1600536813007861)
Supplement: Supplementary file 2 [file e-69-0o612-Isup2.hkl]

#
# h,k,l, Fc-squared, Fo-squared, sigma(Fo-squared) and status flag
#
data_I
_shelx_title ' 4J in Pbca'
_shelx_refln_list_code          4
_shelx_F_calc_maximum      333.79
_exptl_crystal_F_000      1328.00
_reflns_d_resolution_high  0.7504
 
loop_
 _symmetry_equiv_pos_as_xyz
 'x, y, z'
 '-x+1/2, -y, z+1/2'
 'x+1/2, -y+1/2, -z'
 '-x, y+1/2, -z+1/2'
 '-x, -y, -z'
 'x-1/2, y, -z-1/2'
 '-x-1/2, y-1/2, z'
 'x, -y-1/2, z-1/2'
 
_cell_length_a    12.1746
_cell_length_b    13.9614
_cell_length_c    20.2985
_cell_angle_alpha  90.000
_cell_angle_beta   90.000
_cell_angle_gamma  90.000
 
_shelx_F_squared_multiplier     1.000
 
loop_
 _refln_index_h
 _refln_index_k
 _refln_index_l
 _refln_F_squared_calc
 _refln_F_squared_meas
 _refln_F_squared_sigma
 _refln_observed_status
   2   0   0      350.68      241.19     10.30 o
   4   0   0     2607.39     2244.05     77.83 o
   6   0   0       21.16       16.00      2.47 o
   8   0   0     5122.29     5300.43    169.34 o
  10   0   0     2597.19     2691.68    133.26 o
  12   0   0       36.56       43.43      9.48 o
  14   0   0        7.67       28.43     10.27 o
  16   0   0       22.11       49.75     13.42 o
   2   1   0      490.92      438.27     15.67 o
   4   1   0      442.90      446.23     16.00 o
   6   1   0      295.35      262.13     11.45 o
   8   1   0      485.65      516.12     15.40 o
  10   1   0        7.31       13.87      2.73 o
  12   1   0        1.43        4.68      4.85 o
  14   1   0       27.71       19.87      6.96 o
  16   1   0       55.91       63.96     10.05 o
   0   2   0     1248.02     1169.83     53.54 o
   2   2   0     7202.61     7408.98    151.99 o
   4   2   0      101.17      115.80      3.89 o
   6   2   0     1278.97     1246.51     42.89 o
   8   2   0      445.86      512.48     17.43 o
  10   2   0      121.72      116.40      5.53 o
  12   2   0       95.07       98.31      6.95 o
  14   2   0        5.86        7.11      7.90 o
  16   2   0       30.47       22.11     12.63 o
   2   3   0    18071.40    18970.34    423.35 o
   4   3   0     1616.49     1430.23     32.75 o
   6   3   0      360.83      342.33      9.45 o
   8   3   0      210.72      220.11     17.02 o
  10   3   0       67.41       63.08      4.21 o
  12   3   0       38.17       24.04      4.61 o
  14   3   0      109.37      126.36     16.58 o
  16   3   0       89.28      105.82     16.58 o
   0   4   0      651.51      476.85     22.97 o
   2   4   0      654.64      799.66     21.79 o
   4   4   0      536.73      572.64     14.11 o
   6   4   0      101.86       97.08      4.21 o
   8   4   0      702.64      727.96     29.36 o
  10   4   0        2.28        1.62      3.21 o
  12   4   0      313.60      291.00     12.38 o
  14   4   0      138.94      195.07     20.53 o
   2   5   0     2467.97     3066.72     84.04 o
   4   5   0      179.32      158.22     14.02 o
   6   5   0      831.56      922.82     22.41 o
   8   5   0       19.66       31.71      3.10 o
  10   5   0      552.53      542.41     17.88 o
  12   5   0       11.64       26.32      6.07 o
  14   5   0       37.82       37.90     12.63 o
   0   6   0      347.12      484.85     16.74 o
   2   6   0     4144.93     4160.21    108.47 o
   4   6   0       80.46       74.75      4.59 o
   6   6   0       44.92       22.11      3.19 o
   8   6   0      319.77      317.44     17.92 o
  10   6   0       17.91        8.89      5.28 o
  12   6   0       21.03       13.76      5.69 o
  14   6   0        0.00       -4.74     10.27 o
   2   7   0      177.65      177.40      8.09 o
   4   7   0      141.26      127.89      5.57 o
   6   7   0       78.62       87.70      8.69 o
   8   7   0      551.31      571.47     18.30 o
  10   7   0      239.68      254.31     18.17 o
  12   7   0       92.75       67.33      8.16 o
  14   7   0        3.65        1.89      6.26 o
   0   8   0     3413.53     3706.12    118.20 o
   2   8   0     2216.81     2279.00     74.93 o
   4   8   0      371.38      441.50     13.96 o
   6   8   0        5.04        4.53      2.74 o
   8   8   0      315.04      282.89     14.49 o
  10   8   0        0.47       -0.18      7.90 o
  12   8   0        0.08        3.95      5.69 o
  14   8   0       48.56       58.34      9.30 o
   2   9   0      560.86      535.49     18.38 o
   4   9   0       14.90       19.78      2.78 o
   6   9   0      314.17      296.48     11.01 o
   8   9   0     1515.83     1360.04     48.68 o
  10   9   0        0.07        0.71      5.11 o
  12   9   0       97.62       83.43      9.66 o
  14   9   0        0.05       -4.74     11.84 o
   0  10   0      151.68       95.65      5.84 o
   2  10   0        5.74        1.58      2.28 o
   4  10   0      387.80      343.59     12.12 o
   6  10   0       33.75       47.41      4.57 o
   8  10   0      541.96      491.50     21.77 o
  10  10   0      228.50      230.94     16.59 o
  12  10   0      129.05      166.51     13.43 o
   2  11   0      621.26      629.84     19.30 o
   4  11   0      151.43      143.59      7.07 o
   6  11   0     1440.06     1465.89     84.36 o
   8  11   0        0.20       -1.58      4.93 o
  10  11   0       22.70       31.26      7.40 o
  12  11   0        1.55        1.18      6.43 o
   0  12   0        0.10        3.95      4.74 o
   2  12   0      176.99      211.65     22.12 o
   4  12   0      534.69      495.42     16.52 o
   6  12   0      446.39      432.60     19.55 o
   8  12   0        1.97        0.33      8.69 o
  10  12   0        0.18       -0.23      5.84 o
  12  12   0        0.03       -9.48      9.48 o
   2  13   0        1.00       -0.91      3.60 o
   4  13   0       59.08       69.48      6.63 o
   6  13   0       19.74       22.45      6.40 o
   8  13   0       13.13       27.65      7.19 o
  10  13   0       88.46       75.67     10.00 o
   0  14   0      377.78      374.49     24.49 o
   2  14   0      137.57      104.42      8.32 o
   4  14   0        3.93        5.87      4.36 o
   6  14   0      119.88      102.53      9.20 o
   8  14   0       70.18       66.66      8.64 o
  10  14   0      233.52      324.62     27.64 o
   2  15   0       18.96       28.23      5.92 o
   4  15   0       15.88        8.69      7.90 o
   6  15   0        2.07        3.95      7.90 o
   8  15   0      257.40      260.66     23.70 o
   0  16   0       26.42       22.11      7.90 o
   2  16   0       10.10       11.60      5.28 o
   4  16   0       18.40       29.22      9.48 o
   2  17   0        6.66       15.40      6.14 o
   0  18   0       11.09       18.16      9.48 o
   1   1   1       54.75       61.15      1.77 o
   2   1   1     5332.76     5588.00    104.53 o
   3   1   1      958.73      949.56     14.64 o
   4   1   1      282.68      261.85      4.67 o
   5   1   1      111.92      123.88      3.00 o
   6   1   1      330.16      319.42      9.72 o
   7   1   1      175.86      144.98      4.21 o
   8   1   1      457.40      482.32     10.83 o
   9   1   1       85.51       85.09      3.09 o
  10   1   1       39.04       38.28      2.42 o
  11   1   1       21.29       25.22      2.56 o
  12   1   1      352.85      342.32     10.49 o
  13   1   1       22.67       14.10      7.29 o
  14   1   1      251.70      280.68     11.74 o
  15   1   1       20.21       32.24      5.71 o
  16   1   1      222.75      269.75     12.44 o
   0   2   1    20668.13    20648.38    462.63 o
   1   2   1     1155.91     1044.26     15.07 o
   2   2   1    48972.54    48998.77    932.29 o
   3   2   1      771.71      773.18     12.00 o
   4   2   1      280.65      302.06      5.26 o
   5   2   1      505.66      547.50      9.01 o
   6   2   1      521.40      525.92     13.20 o
   7   2   1      259.48      297.99      7.24 o
   8   2   1     1853.34     1914.27     43.56 o
   9   2   1       43.85       45.08      2.54 o
  10   2   1     1533.40     1461.65     25.01 o
  11   2   1        0.00       -1.97      1.97 o
  12   2   1        1.88        0.29      2.66 o
  13   2   1       12.84       12.24      4.29 o
  14   2   1       10.16        7.29      5.65 o
  15   2   1        0.00        1.53      6.50 o
  16   2   1        1.77        5.75      6.96 o
   1   3   1      199.58      239.28      4.79 o
   2   3   1     6021.58     6211.50     98.33 o
   3   3   1     3118.77     3302.42     52.49 o
   4   3   1     7718.29     8376.95    124.55 o
   5   3   1     1678.46     1560.76     24.07 o
   6   3   1      156.47      127.00      3.28 o
   7   3   1        0.28       -0.39      1.19 o
   8   3   1        1.11       -0.98      1.28 o
   9   3   1       60.69       66.05      2.79 o
  10   3   1       54.45       59.44      3.26 o
  11   3   1       64.17       72.60      4.18 o
  12   3   1        5.79        5.31      2.73 o
  13   3   1       45.19       42.78      4.56 o
  14   3   1       84.34       74.68      7.89 o
  15   3   1        1.15       12.04     13.82 o
   0   4   1      805.64      710.29     19.06 o
   1   4   1     1465.25     1277.67     29.61 o
   2   4   1       77.53       47.99      1.64 o
   3   4   1      419.03      411.16      7.84 o
   4   4   1      939.10      943.63     14.74 o
   5   4   1      160.96      159.60      3.69 o
   6   4   1      491.52      565.78     10.11 o
   7   4   1     1021.44      972.77     16.78 o
   8   4   1       39.94       39.16      2.38 o
   9   4   1       93.74       88.29      3.23 o
  10   4   1      110.21      100.72      4.02 o
  11   4   1       15.49        9.55      2.70 o
  12   4   1        2.97        0.24      2.69 o
  13   4   1        0.01        1.25      4.50 o
  14   4   1        0.00       -0.79      8.69 o
  15   4   1       88.27       93.86     11.73 o
   1   5   1      637.84      611.44     21.33 o
   2   5   1     1799.21     1703.79     35.03 o
   3   5   1     2061.67     2067.22     38.83 o
   4   5   1     2350.01     2400.03     57.27 o
   5   5   1      827.74      784.46     13.48 o
   6   5   1      244.47      307.75      7.47 o
   7   5   1        2.02        1.24      1.37 o
   8   5   1       45.45       32.75      2.07 o
   9   5   1      306.99      328.39      7.78 o
  10   5   1      193.68      200.14      6.57 o
  11   5   1        0.67        0.77      2.97 o
  12   5   1        7.52        0.67      5.81 o
  13   5   1        0.15        0.05      3.64 o
  14   5   1       37.33       34.64      8.64 o
  15   5   1       24.81       20.93      8.93 o
   0   6   1     3276.02     2840.92     64.22 o
   1   6   1     1296.12     1278.18     24.32 o
   2   6   1      187.35      248.52      5.80 o
   3   6   1       28.83       29.93      1.67 o
   4   6   1      612.95      648.74     13.28 o
   5   6   1        9.75       10.51      1.55 o
   6   6   1        6.06        7.00      1.24 o
   7   6   1      284.87      248.47      5.96 o
   8   6   1       15.17       11.18      2.21 o
   9   6   1       97.55       95.48      5.49 o
  10   6   1       53.89       42.21      4.55 o
  11   6   1      101.32      110.94     10.34 o
  12   6   1       27.73       31.06      4.68 o
  13   6   1        4.18        3.67      4.02 o
  14   6   1       18.73       14.96      5.95 o
  15   6   1        2.93       -6.00      7.52 o
   1   7   1     1678.89     1721.33     32.54 o
   2   7   1       23.48       41.20      2.16 o
   3   7   1      121.57      129.14      3.89 o
   4   7   1       17.50       13.57      1.71 o
   5   7   1       44.93       39.70      2.37 o
   6   7   1       12.71        9.54      1.76 o
   7   7   1      181.58      211.65      5.98 o
   8   7   1      773.17      772.47     21.97 o
   9   7   1     1673.76     1697.60     41.76 o
  10   7   1      171.44      178.43      8.10 o
  11   7   1        8.40        8.85      3.95 o
  12   7   1      127.38      133.89      7.75 o
  13   7   1        8.50        1.74      4.22 o
  14   7   1        9.42       10.92      5.74 o
  15   7   1        2.36       -4.74      7.19 o
   0   8   1       49.67       53.91      2.80 o
   1   8   1     1640.10     1775.69     30.93 o
   2   8   1      149.61      141.46      5.81 o
   3   8   1       10.17       21.54      1.84 o
   4   8   1      444.24      472.96     10.42 o
   5   8   1        1.07        2.44      1.59 o
   6   8   1      232.28      219.98      6.23 o
   7   8   1      576.73      605.79     14.61 o
   8   8   1       51.11       41.88      3.71 o
   9   8   1      108.03      109.79     10.60 o
  10   8   1       64.15       72.09      7.13 o
  11   8   1        9.76       10.22      3.91 o
  12   8   1      111.62      109.82      7.87 o
  13   8   1        1.90        9.56      4.48 o
  14   8   1        3.47        5.86      7.43 o
   1   9   1        7.43        9.16      1.44 o
   2   9   1        2.72        4.40      1.48 o
   3   9   1        4.50        7.14      1.58 o
   4   9   1        4.20        1.59      1.55 o
   5   9   1        1.56        0.83      2.35 o
   6   9   1      142.58      141.11      7.55 o
   7   9   1      195.25      170.09      6.55 o
   8   9   1      468.90      490.65     15.09 o
   9   9   1       29.89       40.31      6.84 o
  10   9   1       25.23        6.82      3.74 o
  11   9   1        0.07        5.25      4.02 o
  12   9   1        1.27       -2.49      3.95 o
  13   9   1        0.00       -1.39      4.13 o
  14   9   1       57.00       59.79      8.35 o
   0  10   1      631.43      714.02     17.74 o
   1  10   1       17.03       19.04      1.91 o
   2  10   1        2.19        0.13      1.54 o
   3  10   1       29.01       29.61      2.36 o
   4  10   1      978.54      964.52     19.74 o
   5  10   1        0.38       -1.92      1.92 o
   6  10   1      687.17      660.77     14.88 o
   7  10   1      455.61      450.82     15.21 o
   8  10   1        6.00        2.81      3.49 o
   9  10   1      100.49       90.87      6.47 o
  10  10   1        0.77        5.68      3.84 o
  11  10   1       11.68        4.44      4.93 o
  12  10   1        3.28       -3.02      4.43 o
  13  10   1        4.96        8.39      8.44 o
   1  11   1       85.20       76.93      3.42 o
   2  11   1      595.95      580.64     12.80 o
   3  11   1      234.45      202.11      8.29 o
   4  11   1        5.92        7.96      2.03 o
   5  11   1      322.93      298.31      8.13 o
   6  11   1      579.17      506.05     13.33 o
   7  11   1        2.83        3.23      3.41 o
   8  11   1       83.41       65.55      5.56 o
   9  11   1       73.23       91.89      6.63 o
  10  11   1        5.40        8.32      4.48 o
  11  11   1        0.86       10.18      4.38 o
  12  11   1        1.99        9.95      4.89 o
  13  11   1        6.27        4.03      7.76 o
   0  12   1      101.74      110.05      7.82 o
   1  12   1        2.82       -0.70      2.32 o
   2  12   1      699.90      673.21     18.07 o
   3  12   1       14.64        8.03      2.25 o
   4  12   1       96.55      103.94      4.59 o
   5  12   1        6.22        6.82      2.49 o
   6  12   1        5.85       -1.54      2.92 o
   7  12   1       84.93       88.13      6.59 o
   8  12   1      110.55      100.10      8.21 o
   9  12   1        7.01       12.78      4.36 o
  10  12   1        0.71       -3.59      4.00 o
  11  12   1       26.38       24.74      5.67 o
  12  12   1        1.48       -4.74      7.52 o
   1  13   1       59.44       43.40      3.95 o
   2  13   1       98.67       90.34      6.73 o
   3  13   1       29.64       19.78      4.91 o
   4  13   1      245.87      256.26      9.67 o
   5  13   1       23.30       29.00      3.69 o
   6  13   1      367.33      359.27     12.53 o
   7  13   1      323.06      347.04     12.61 o
   8  13   1      139.84      154.96      8.37 o
   9  13   1      139.92      157.02      8.77 o
  10  13   1        3.27       -1.82     13.42 o
  11  13   1       48.41       46.47     10.32 o
   0  14   1     1005.24     1009.59     45.07 o
   1  14   1      150.29      136.39      6.77 o
   2  14   1      407.13      393.54     14.29 o
   3  14   1        5.85        5.21      2.94 o
   4  14   1        7.12       12.88      3.31 o
   5  14   1       53.50       45.12      5.34 o
   6  14   1        3.13        5.04      3.67 o
   7  14   1        3.60        1.90      3.77 o
   8  14   1        0.00       -1.65      4.07 o
   9  14   1       28.60       16.98      8.38 o
  10  14   1       11.49       18.21      8.32 o
   1  15   1       43.59       33.30      4.23 o
   2  15   1      539.30      556.75     16.58 o
   3  15   1        0.22       -2.00      4.34 o
   4  15   1      180.95      177.78      9.37 o
   5  15   1        3.89        5.40      8.29 o
   6  15   1       12.52       19.60      6.40 o
   7  15   1       12.03        5.53      7.90 o
   8  15   1        9.62       18.63      8.69 o
   9  15   1        5.28       17.90      9.87 o
   0  16   1       40.04       38.44      6.40 o
   1  16   1       58.82       52.57      5.03 o
   2  16   1       46.45       68.99      5.40 o
   3  16   1       14.65       20.86      4.85 o
   4  16   1      163.15      149.42     11.73 o
   5  16   1        0.34       -2.20      5.28 o
   1  17   1        5.90        1.60      4.10 o
   2  17   1       18.40       24.22      5.31 o
   3  17   1        7.21       12.19     10.27 o
   0  18   1        7.60       13.24      5.84 o
   1  18   1        5.53       13.05      4.70 o
   0   0   2    34875.63    31278.04    997.22 o
   1   0   2     9596.27     9283.57    209.14 o
   2   0   2       15.15       29.57      1.46 o
   3   0   2     9372.09     9284.39    206.82 o
   4   0   2     5360.42     5525.90    110.74 o
   5   0   2       21.73       27.89      1.99 o
   6   0   2      883.61      847.88     20.48 o
   7   0   2      173.36      172.24      5.86 o
   8   0   2       28.28       38.99      4.45 o
   9   0   2       61.28       73.32      4.15 o
  10   0   2      779.30      821.71     21.12 o
  11   0   2        0.00        0.63      3.25 o
  12   0   2      119.03      112.64     11.80 o
  13   0   2       76.24       75.01     13.42 o
  14   0   2       48.54       41.04      8.08 o
  15   0   2        3.82       11.40      6.96 o
  16   0   2        8.18        4.86      6.96 o
   1   1   2      859.10      934.52     18.08 o
   2   1   2    29397.05    29621.10    438.90 o
   3   1   2     5171.60     4914.68     91.94 o
   4   1   2      979.09     1057.27     16.35 o
   5   1   2     1294.36     1128.32     17.56 o
   6   1   2      199.30      165.76      3.85 o
   7   1   2       35.54       23.63      1.59 o
   8   1   2      135.61      140.88      4.21 o
   9   1   2      237.48      227.87      5.36 o
  10   1   2      120.10      132.73      4.16 o
  11   1   2      148.35      152.37      5.11 o
  12   1   2        5.94        5.44      3.21 o
  13   1   2        5.39       14.86      4.32 o
  14   1   2        3.94       -1.54      4.79 o
  15   1   2       21.60       20.51      5.40 o
  16   1   2        0.34        1.62      4.97 o
   0   2   2    55729.63    56760.46   2211.94 o
   1   2   2     2212.05     2404.61     34.32 o
   2   2   2    34676.52    35314.72    499.10 o
   3   2   2     3526.51     3381.57     61.90 o
   4   2   2     1175.29     1030.21     16.89 o
   5   2   2       10.70       12.89      1.03 o
   6   2   2        7.06        3.01      1.02 o
   7   2   2        0.00       -0.82      1.10 o
   8   2   2      144.98      138.80      5.44 o
   9   2   2        1.14        3.09      1.54 o
  10   2   2       14.45       13.51      2.86 o
  11   2   2       78.63       78.20      3.82 o
  12   2   2      148.15      131.52      6.35 o
  13   2   2       38.77       54.07      4.69 o
  14   2   2       93.13      102.04      7.26 o
  15   2   2        8.81       15.00      5.11 o
  16   2   2       22.42       19.74      8.38 o
   1   3   2       21.32       14.44      0.77 o
   2   3   2     8499.23     8611.44    145.54 o
   3   3   2     8577.72     8453.57    133.54 o
   4   3   2       92.07       88.25      2.14 o
   5   3   2       70.42       93.20      2.51 o
   6   3   2      211.96      208.18      4.96 o
   7   3   2       60.87       52.80      2.24 o
   8   3   2       40.09       33.29      2.03 o
   9   3   2       34.29       29.04      2.05 o
  10   3   2       13.22       12.25      2.28 o
  11   3   2        0.49       -2.05      2.05 o
  12   3   2       74.57       72.09      4.40 o
  13   3   2      189.73      207.42      8.30 o
  14   3   2       63.18       76.15      7.87 o
  15   3   2      123.44      134.30     12.84 o
   0   4   2     1547.64     1505.22     39.63 o
   1   4   2      285.82      378.87      9.49 o
   2   4   2      314.71      295.18      5.79 o
   3   4   2     3284.09     3431.55     54.57 o
   4   4   2     1410.70     1521.17     24.77 o
   5   4   2       64.10       79.66      2.27 o
   6   4   2      143.30      150.53      3.39 o
   7   4   2       27.91       36.30      1.93 o
   8   4   2       45.29       53.64      2.73 o
   9   4   2      209.16      203.56      5.77 o
  10   4   2        5.32        2.27      2.00 o
  11   4   2       76.19       83.92      4.37 o
  12   4   2       16.01       13.74      3.24 o
  13   4   2       84.69       77.48      8.58 o
  14   4   2       18.63       18.33      8.69 o
  15   4   2        2.56       -0.39      7.26 o
   1   5   2      186.54      175.22      5.53 o
   2   5   2       26.12       32.64      1.98 o
   3   5   2      131.77       99.46      4.35 o
   4   5   2        6.37       11.09      1.20 o
   5   5   2      463.23      379.92      8.46 o
   6   5   2      123.65      125.22      4.67 o
   7   5   2      367.21      308.96      9.11 o
   8   5   2        2.43        4.08      1.50 o
   9   5   2      182.60      183.88      5.39 o
  10   5   2       57.74       58.51      3.34 o
  11   5   2      104.05      105.01      6.36 o
  12   5   2        2.26        2.73      3.47 o
  13   5   2        0.05       -2.93      5.64 o
  14   5   2       28.27       38.17      6.35 o
  15   5   2       21.25       20.31      9.87 o
   0   6   2     7185.82     7985.22    206.32 o
   1   6   2     4316.84     4669.59     85.91 o
   2   6   2       66.30       88.04      2.94 o
   3   6   2      407.39      424.21      9.13 o
   4   6   2       27.95       40.60      2.58 o
   5   6   2      246.27      232.76      5.28 o
   6   6   2        1.08        1.91      1.31 o
   7   6   2       94.94       94.71      3.12 o
   8   6   2       51.99       48.00      3.30 o
   9   6   2       41.75       46.02      3.77 o
  10   6   2      310.51      325.39     17.56 o
  11   6   2      566.17      576.92     17.44 o
  12   6   2       19.96       23.30      4.44 o
  13   6   2        0.45        0.95      3.89 o
  14   6   2        0.08        3.16      8.56 o
  15   6   2       33.94       31.15     13.03 o
   1   7   2       63.52       74.25      2.95 o
   2   7   2     2135.63     2316.11     43.38 o
   3   7   2       35.83       43.30      2.00 o
   4   7   2      246.83      296.53      7.12 o
   5   7   2       95.92      104.39      3.74 o
   6   7   2       15.78       11.50      1.79 o
   7   7   2       81.93       76.13      3.60 o
   8   7   2      306.43      259.85      8.16 o
   9   7   2       65.54       65.64      4.46 o
  10   7   2      318.59      345.06     13.57 o
  11   7   2       43.95       38.82      4.83 o
  12   7   2       38.66       30.71      4.89 o
  13   7   2        9.06       17.37      4.54 o
  14   7   2        1.94       -4.77      4.77 o
   0   8   2       96.79      162.25      5.32 o
   1   8   2      812.07      846.07     15.45 o
   2   8   2      252.97      249.11      7.58 o
   3   8   2      114.24      134.22      4.18 o
   4   8   2      551.70      558.83     12.03 o
   5   8   2       42.56       45.69      2.59 o
   6   8   2      352.60      338.07      8.43 o
   7   8   2      352.65      359.50     10.28 o
   8   8   2       53.85       47.25      3.79 o
   9   8   2      194.30      211.94      8.93 o
  10   8   2      549.19      541.13     16.64 o
  11   8   2       12.88       17.69      5.13 o
  12   8   2       11.04        5.58      4.00 o
  13   8   2       21.53        7.30      5.07 o
  14   8   2        1.57        4.64      5.69 o
   1   9   2     1460.76     1528.35     29.09 o
   2   9   2        6.97        8.91      1.62 o
   3   9   2        6.26       13.94      1.88 o
   4   9   2      769.61      742.30     15.54 o
   5   9   2        1.03        5.04      1.83 o
   6   9   2      642.59      597.32     13.29 o
   7   9   2      492.32      490.57     14.80 o
   8   9   2      143.97      151.15      6.28 o
   9   9   2      112.57      105.00      6.47 o
  10   9   2       17.77       12.75      4.13 o
  11   9   2       18.13       18.03      4.67 o
  12   9   2        2.41        7.16      4.36 o
  13   9   2        1.69       -0.60      5.70 o
  14   9   2       14.11       17.17      6.95 o
   0  10   2        6.98        3.04      2.09 o
   1  10   2      464.04      440.63      9.83 o
   2  10   2      238.03      243.28      6.38 o
   3  10   2       99.89       98.09      3.95 o
   4  10   2      115.45       90.18      3.89 o
   5  10   2       40.51       52.12      3.23 o
   6  10   2      312.97      284.64      8.81 o
   7  10   2      463.13      470.28     12.81 o
   8  10   2       90.21       87.00      6.07 o
   9  10   2      116.24      137.54      7.66 o
  10  10   2       18.81        9.17      3.91 o
  11  10   2       50.48       42.52      5.74 o
  12  10   2       28.11       40.08      5.55 o
  13  10   2        7.73       13.83      6.38 o
   1  11   2      462.80      432.73     11.72 o
   2  11   2       41.45       52.40      3.05 o
   3  11   2       10.29        6.09      1.68 o
   4  11   2      141.24      150.60      5.65 o
   5  11   2      185.53      191.28      6.18 o
   6  11   2       26.53       33.99      3.52 o
   7  11   2       50.39       45.81      3.98 o
   8  11   2        3.49        3.16      3.61 o
   9  11   2        7.03        1.18      3.52 o
  10  11   2        1.48        4.08      3.95 o
  11  11   2       33.49       33.10      5.56 o
  12  11   2        3.48        7.23      5.79 o
  13  11   2       19.40       21.76      8.88 o
   0  12   2       66.11       70.17     13.03 o
   1  12   2       16.01        6.29      2.65 o
   2  12   2      206.02      193.63      7.38 o
   3  12   2       98.85       96.74      4.23 o
   4  12   2      763.80      676.07     15.05 o
   5  12   2      243.55      237.50      8.15 o
   6  12   2      211.89      217.52     10.46 o
   7  12   2      108.47       93.90      9.01 o
   8  12   2      343.97      372.64     13.21 o
   9  12   2       83.56       78.66      6.49 o
  10  12   2        3.63        5.49      4.32 o
  11  12   2       60.92       52.04      7.78 o
  12  12   2        0.00       -6.96      6.96 o
   1  13   2      161.90      182.68      7.40 o
   2  13   2        2.06        4.84      2.86 o
   3  13   2       10.43        6.72      2.85 o
   4  13   2       23.37       26.68      3.09 o
   5  13   2       13.95       12.63      3.14 o
   6  13   2       17.48       18.12      3.98 o
   7  13   2       44.62       47.30      6.61 o
   8  13   2      176.71      192.17      9.37 o
   9  13   2       19.31       15.09      4.78 o
  10  13   2       10.11        4.51      5.43 o
  11  13   2        8.09        7.92      8.08 o
   0  14   2       36.45       37.83      8.29 o
   1  14   2      284.72      271.08      9.86 o
   2  14   2        9.16       10.46      3.06 o
   3  14   2        1.98        2.54      2.86 o
   4  14   2       35.56       43.73      8.49 o
   5  14   2        1.74        7.14      3.78 o
   6  14   2        1.30        5.59      3.81 o
   7  14   2       23.81       24.97      4.83 o
   8  14   2       12.62       11.49      4.63 o
   9  14   2        0.05       -5.91      6.96 o
  10  14   2        0.92        7.90      7.82 o
   1  15   2        7.03        8.42      3.44 o
   2  15   2       36.59       38.44      4.38 o
   3  15   2       16.72       19.84      4.85 o
   4  15   2        7.50       12.63      4.18 o
   5  15   2        0.87        4.34      5.03 o
   6  15   2        0.22       -5.92      5.92 o
   7  15   2       73.17       81.96      9.49 o
   8  15   2       28.69       30.01      8.38 o
   9  15   2      240.46      290.56     18.41 o
   0  16   2       33.61       25.66      6.14 o
   1  16   2       77.58       73.55      5.51 o
   2  16   2       20.29       22.99      4.13 o
   3  16   2        0.35        4.58      4.87 o
   4  16   2        7.41        3.55      4.15 o
   5  16   2        4.97       10.19      5.84 o
   1  17   2        4.48        9.34      3.77 o
   2  17   2       10.74        6.32      4.56 o
   3  17   2       16.56       26.92      5.43 o
   0  18   2        0.75        6.32      7.11 o
   1  18   2        1.11        4.81      5.84 o
   2  18   2        5.07       26.85      9.48 o
   1   1   3      889.29     1023.33     25.04 o
   2   1   3     2344.24     2047.60     41.31 o
   3   1   3     9794.44     9733.64    144.55 o
   4   1   3       90.79       61.17      1.90 o
   5   1   3      610.09      676.02     10.89 o
   6   1   3      123.33      142.43      3.24 o
   7   1   3      338.16      360.24      7.13 o
   8   1   3      393.65      373.98      8.01 o
   9   1   3       49.94       51.79      2.51 o
  10   1   3      104.37      107.26      4.13 o
  11   1   3      243.46      270.22      7.92 o
  12   1   3      315.25      327.27     13.26 o
  13   1   3       56.19       61.40      5.47 o
  14   1   3      269.11      284.70     11.84 o
  15   1   3       51.31       59.66      6.49 o
  16   1   3       10.05        1.21      8.21 o
   0   2   3     4690.10     5318.89    106.67 o
   1   2   3     7769.98     7587.72    114.07 o
   2   2   3     1247.64     1350.69     33.80 o
   3   2   3      930.62     1066.05     20.28 o
   4   2   3     4513.51     4812.99     76.30 o
   5   2   3     1104.56     1216.29     20.13 o
   6   2   3     4443.63     4771.53     81.13 o
   7   2   3      877.58      939.66     17.76 o
   8   2   3       60.93       60.03      2.53 o
   9   2   3       20.92       30.03      2.07 o
  10   2   3      245.15      250.53      7.24 o
  11   2   3      154.17      157.04      5.31 o
  12   2   3       34.04       31.55      4.73 o
  13   2   3      148.79      147.42      8.56 o
  14   2   3        3.80       -1.06      6.95 o
  15   2   3        0.02       -2.68      4.53 o
  16   2   3       12.77        2.74     11.45 o
   1   3   3       35.91       17.58      0.73 o
   2   3   3      287.27      287.12      5.12 o
   3   3   3      591.08      640.52     11.02 o
   4   3   3     1575.08     1421.05     21.78 o
   5   3   3      231.48      210.79      4.44 o
   6   3   3     2543.95     2539.45     40.94 o
   7   3   3      370.57      437.00      8.92 o
   8   3   3       44.11       34.90      2.11 o
   9   3   3        6.36        6.99      1.83 o
  10   3   3      231.40      232.82      6.36 o
  11   3   3       60.74       65.86      3.53 o
  12   3   3       78.52       82.69      5.32 o
  13   3   3        6.39        6.48      3.65 o
  14   3   3        2.15       10.46      5.76 o
  15   3   3        5.22        0.16      6.63 o
   0   4   3     4329.13     4056.79    105.23 o
   1   4   3      179.86      160.56      3.49 o
   2   4   3      175.24      197.49      4.63 o
   3   4   3       91.32       75.53      2.03 o
   4   4   3      360.45      356.91      9.06 o
   5   4   3     6092.08     6061.55     91.44 o
   6   4   3      889.82      878.07     15.12 o
   7   4   3       31.27       26.09      1.96 o
   8   4   3       11.49       18.98      1.69 o
   9   4   3      160.61      135.29      4.69 o
  10   4   3       70.11       70.57      3.57 o
  11   4   3       62.20       58.58      3.88 o
  12   4   3       55.55       57.72      4.19 o
  13   4   3       19.78       25.88      5.57 o
  14   4   3       44.92       59.60      7.18 o
  15   4   3        8.82        2.37      7.26 o
   1   5   3       92.58       92.03      4.54 o
   2   5   3        4.40        4.19      0.81 o
   3   5   3       65.23      103.93      2.75 o
   4   5   3     4062.83     4062.40     69.36 o
   5   5   3     3387.16     3493.47     56.05 o
   6   5   3      855.47      965.46     16.48 o
   7   5   3       42.72       37.52      2.50 o
   8   5   3       12.58       12.40      2.02 o
   9   5   3       18.80       17.72      2.35 o
  10   5   3       21.22       31.69      2.87 o
  11   5   3      122.44      123.10      6.81 o
  12   5   3        0.88        1.21      3.60 o
  13   5   3      281.81      293.86     14.70 o
  14   5   3       13.72        7.85      5.34 o
  15   5   3       13.78        3.55      7.26 o
   0   6   3     1816.68     2067.36     54.54 o
   1   6   3      744.28      681.90     13.55 o
   2   6   3     2744.84     2515.57     43.26 o
   3   6   3      569.30      689.73     13.20 o
   4   6   3        6.59        8.72      1.37 o
   5   6   3      480.24      559.01     10.85 o
   6   6   3      272.25      300.06      6.61 o
   7   6   3      111.08      102.66      4.38 o
   8   6   3       22.77       23.44      2.50 o
   9   6   3        0.50       -2.52      2.52 o
  10   6   3       65.59       46.93      4.07 o
  11   6   3      118.00      113.59      6.83 o
  12   6   3      209.17      230.23      9.84 o
  13   6   3        0.45       -3.93      4.38 o
  14   6   3        2.18        2.35      8.37 o
  15   6   3       32.13       37.43      9.76 o
   1   7   3      371.76      409.75      8.05 o
   2   7   3      602.25      724.39     15.54 o
   3   7   3       84.72       69.14      2.83 o
   4   7   3      137.00      106.67      3.63 o
   5   7   3      802.12      786.28     14.74 o
   6   7   3        7.01       14.49      1.89 o
   7   7   3      978.08     1004.29     22.77 o
   8   7   3      469.34      507.29     13.26 o
   9   7   3       44.96       32.87      3.73 o
  10   7   3      465.03      452.47     14.47 o
  11   7   3       39.25       54.87      6.84 o
  12   7   3       37.28       42.16      5.22 o
  13   7   3        1.03        5.77      4.15 o
  14   7   3       17.90       16.40      6.28 o
   0   8   3     1125.50     1242.64     33.81 o
   1   8   3     2179.23     2436.05     42.07 o
   2   8   3      164.79      186.02      7.70 o
   3   8   3       54.12       47.87      2.46 o
   4   8   3      226.12      256.51      6.53 o
   5   8   3      472.68      479.66     11.78 o
   6   8   3      113.26      118.78      4.37 o
   7   8   3        0.78        6.86      2.59 o
   8   8   3        6.22        5.24      2.80 o
   9   8   3      278.41      292.73      9.31 o
  10   8   3        5.81        4.41      3.65 o
  11   8   3      183.12      219.42     12.54 o
  12   8   3       10.83       16.60      4.55 o
  13   8   3        1.38       -1.82      5.01 o
  14   8   3        5.16       10.64      6.03 o
   1   9   3      403.41      407.21      8.30 o
   2   9   3       40.97       28.07      2.03 o
   3   9   3      451.73      442.37      9.99 o
   4   9   3       86.47       97.77      3.86 o
   5   9   3      549.13      572.70     12.61 o
   6   9   3      251.96      273.28      8.38 o
   7   9   3      193.56      212.81      7.77 o
   8   9   3       61.16       51.48      5.54 o
   9   9   3      205.90      187.63     10.49 o
  10   9   3        4.22        9.49      4.07 o
  11   9   3        1.77       -3.28      3.61 o
  12   9   3        0.12       -3.92      3.92 o
  13   9   3        0.51        2.05      4.61 o
  14   9   3       65.52       79.04     11.73 o
   0  10   3      515.67      547.08     16.56 o
   1  10   3       45.14       46.95      2.67 o
   2  10   3       56.07       66.04      3.05 o
   3  10   3      473.92      452.63     10.37 o
   4  10   3      133.96      142.55      4.90 o
   5  10   3     1416.45     1324.20     26.43 o
   6  10   3       11.75       23.29      4.38 o
   7  10   3       23.29       20.20      3.34 o
   8  10   3      432.48      422.06     13.37 o
   9  10   3       74.01       77.92      5.96 o
  10  10   3       15.44       19.35      4.53 o
  11  10   3        2.30       -3.81      3.81 o
  12  10   3       10.32        9.70      4.89 o
  13  10   3       30.66       40.22      7.53 o
   1  11   3       16.78       15.31      2.44 o
   2  11   3      385.03      340.44     11.19 o
   3  11   3       48.99       57.06      7.25 o
   4  11   3      120.17      108.29      4.46 o
   5  11   3       11.22        6.99      3.78 o
   6  11   3       22.69       17.40      5.68 o
   7  11   3       36.52       28.99      3.55 o
   8  11   3        1.92        3.33      4.10 o
   9  11   3       34.43       37.48      4.90 o
  10  11   3        2.36        4.69      4.21 o
  11  11   3        0.03       -2.59      4.02 o
  12  11   3        7.60        5.31      5.81 o
   0  12   3     1003.34      983.47     35.51 o
   1  12   3        8.10       11.92      2.85 o
   2  12   3       66.04       64.86      6.04 o
   3  12   3       12.98       12.57      2.36 o
   4  12   3       10.82        6.70      2.45 o
   5  12   3      124.95      111.52      8.70 o
   6  12   3      380.40      381.51     12.40 o
   7  12   3       24.56       23.32      4.32 o
   8  12   3        2.16        4.15      4.62 o
   9  12   3       16.98       20.55      4.80 o
  10  12   3        3.24        1.17      5.36 o
  11  12   3        5.89        7.25      5.54 o
  12  12   3       42.34       44.65     10.05 o
   1  13   3      401.62      406.30     12.53 o
   2  13   3       25.39       23.11      3.44 o
   3  13   3      315.37      244.88      8.85 o
   4  13   3      101.99       89.99      7.74 o
   5  13   3      126.86      121.40      6.66 o
   6  13   3        5.55        5.54      3.15 o
   7  13   3        9.77       11.95      4.00 o
   8  13   3      112.51      102.34      8.46 o
   9  13   3       14.18       14.27      4.72 o
  10  13   3      113.48      116.11      9.63 o
  11  13   3       77.06      101.48     12.28 o
   0  14   3     1770.12     1662.07     76.79 o
   1  14   3       54.62       48.26      4.40 o
   2  14   3       59.01       51.37      4.53 o
   3  14   3       29.82       24.35      3.74 o
   4  14   3      135.11      127.61      7.72 o
   5  14   3        0.68       -0.86      3.59 o
   6  14   3        7.50        8.18      4.00 o
   7  14   3       39.12       42.71      7.86 o
   8  14   3       13.52        8.45      4.49 o
   9  14   3       38.86       37.22      9.48 o
  10  14   3       77.25       83.24     11.13 o
   1  15   3        0.53        5.16      3.34 o
   2  15   3      233.39      240.85      9.54 o
   3  15   3      185.05      189.31     12.79 o
   4  15   3      271.71      300.13     12.88 o
   5  15   3        4.66        9.60      4.18 o
   6  15   3       10.29       17.33      5.84 o
   7  15   3       32.55       37.53      7.52 o
   8  15   3        0.00       -6.40      6.40 o
   9  15   3        2.02        2.00     10.66 o
   0  16   3       13.08        1.95      4.72 o
   1  16   3       11.17       10.63      3.52 o
   2  16   3      183.94      160.93     13.92 o
   3  16   3       10.98       15.10      4.85 o
   4  16   3       83.61       90.79      7.66 o
   5  16   3       28.87       31.99      7.26 o
   1  17   3        0.13        0.22      4.05 o
   2  17   3      124.05      137.78      8.81 o
   3  17   3        6.58        0.87      5.28 o
   0  18   3       14.47       11.84      7.90 o
   1  18   3        5.33       15.00      9.48 o
   2  18   3       21.58       26.06     10.27 o
   0   0   4     8972.11     8216.22    260.69 o
   1   0   4    11354.34    10561.41    251.00 o
   2   0   4   111416.27   113736.68   3072.55 o
   3   0   4     3862.70     3872.28    113.54 o
   4   0   4     9883.90    10358.15    206.77 o
   5   0   4     1748.33     1638.64     44.64 o
   6   0   4     2784.19     2840.18     64.72 o
   7   0   4        0.84        4.33      1.82 o
   8   0   4      578.47      596.08     15.58 o
   9   0   4     1324.32     1278.96     35.77 o
  10   0   4       56.01       58.43      8.00 o
  11   0   4        0.28       -3.32      3.32 o
  12   0   4      385.45      378.14     14.41 o
  13   0   4        0.44       -4.45      4.53 o
  14   0   4       76.42       89.63     10.05 o
  15   0   4       47.64       61.93     10.27 o
  16   0   4        9.96       12.17      7.52 o
   1   1   4      159.18      200.61      3.97 o
   2   1   4      244.55      297.27      5.66 o
   3   1   4    17994.43    18059.84    268.79 o
   4   1   4        2.37        1.18      0.70 o
   5   1   4     1364.75     1460.20     22.58 o
   6   1   4      769.45      885.53     14.23 o
   7   1   4        7.20        9.13      1.31 o
   8   1   4        1.83        2.97      1.58 o
   9   1   4       34.10       46.25      2.34 o
  10   1   4      195.30      206.75      5.88 o
  11   1   4        3.57        5.42      2.60 o
  12   1   4        4.75        8.25      2.93 o
  13   1   4        7.92       10.09      4.17 o
  14   1   4       15.09       12.78      4.92 o
  15   1   4        1.69        0.68      4.61 o
  16   1   4       12.94        8.09      5.13 o
   0   2   4       56.38       59.44      2.62 o
   1   2   4     6759.02     7137.41    120.59 o
   2   2   4     2493.44     2480.30     45.60 o
   3   2   4    20150.01    19327.51    384.24 o
   4   2   4     1745.62     1860.53     32.16 o
   5   2   4     2112.90     2053.63     33.28 o
   6   2   4      380.12      412.41      8.58 o
   7   2   4      366.62      390.24      8.25 o
   8   2   4      377.45      386.99     10.03 o
   9   2   4      576.98      571.06     11.76 o
  10   2   4      209.12      221.03      6.18 o
  11   2   4        0.94        1.25      2.65 o
  12   2   4       18.47       12.80      3.13 o
  13   2   4      111.47      114.55      6.24 o
  14   2   4       14.55       11.05      4.74 o
  15   2   4        0.05       -4.53      4.53 o
   1   3   4       78.33       84.71      2.87 o
   2   3   4     1808.19     1656.42     26.68 o
   3   3   4     1584.08     1707.54     39.23 o
   4   3   4     4149.09     4611.14     89.58 o
   5   3   4        6.46        4.18      1.34 o
   6   3   4       40.07       33.42      2.14 o
   7   3   4      350.84      347.55      6.37 o
   8   3   4      104.54       92.65      2.94 o
   9   3   4        2.64        2.79      1.90 o
  10   3   4       81.69       90.02      3.93 o
  11   3   4        0.72       -1.85      2.23 o
  12   3   4      102.49      100.61      5.68 o
  13   3   4      201.84      208.88     10.54 o
  14   3   4      281.92      286.43     12.09 o
  15   3   4        0.66       -0.32      6.96 o
   0   4   4    10348.15    10078.23    320.13 o
   1   4   4     1450.91     1321.37     23.02 o
   2   4   4      420.54      423.68      8.73 o
   3   4   4       12.14       13.86      1.01 o
   4   4   4     3744.32     3917.35     72.28 o
   5   4   4      544.63      584.63     12.25 o
   6   4   4      482.48      544.19     11.66 o
   7   4   4       27.01       35.94      2.43 o
   8   4   4      788.21      849.33     17.52 o
   9   4   4      570.83      551.66     11.63 o
  10   4   4      392.52      337.01      8.19 o
  11   4   4       74.44       73.39      3.85 o
  12   4   4       68.84       77.67      5.29 o
  13   4   4        0.51        4.41      5.66 o
  14   4   4       81.83       74.03      7.64 o
  15   4   4       15.15        9.33      7.76 o
   1   5   4      228.26      260.07      5.75 o
   2   5   4      342.01      318.77      5.92 o
   3   5   4     3349.07     3471.04     55.46 o
   4   5   4      892.33     1103.36     18.42 o
   5   5   4      195.48      232.00      6.18 o
   6   5   4        0.99        1.73      0.92 o
   7   5   4        4.44        1.56      1.84 o
   8   5   4       27.02       40.74      2.67 o
   9   5   4       25.51       20.91      2.50 o
  10   5   4       56.81       77.46      3.88 o
  11   5   4        6.35        6.61      3.55 o
  12   5   4       50.47       57.58      5.60 o
  13   5   4      108.75      119.30      9.05 o
  14   5   4       12.38       11.26      6.84 o
  15   5   4       32.52       48.28     10.05 o
   0   6   4      835.29      939.26     25.73 o
   1   6   4      861.00     1057.58     23.59 o
   2   6   4      743.73      829.48     17.72 o
   3   6   4        0.23       -0.36      0.86 o
   4   6   4      922.60      948.96     19.81 o
   5   6   4      162.99      156.74      3.84 o
   6   6   4      188.23      220.34      6.44 o
   7   6   4       16.61       17.20      2.16 o
   8   6   4      218.00      203.96      8.15 o
   9   6   4       44.77       37.57      3.62 o
  10   6   4       93.88       90.77      5.10 o
  11   6   4      592.17      588.60     17.54 o
  12   6   4      208.56      222.75      9.68 o
  13   6   4        0.53        4.62      5.15 o
  14   6   4       62.66       77.46      8.35 o
  15   6   4        0.71       -2.33      5.61 o
   1   7   4     2019.01     2144.38     40.28 o
   2   7   4      391.56      398.32      7.36 o
   3   7   4      298.15      380.04      8.89 o
   4   7   4      251.40      240.88      4.97 o
   5   7   4        9.08       17.90      1.61 o
   6   7   4      357.01      428.37     18.45 o
   7   7   4      180.81      166.25      6.20 o
   8   7   4       70.69       69.65      4.38 o
   9   7   4       23.12       18.13      3.42 o
  10   7   4       26.52       30.47      4.48 o
  11   7   4       83.56       76.33      5.98 o
  12   7   4       57.01       71.62      6.10 o
  13   7   4        6.10        4.33      5.27 o
  14   7   4        0.32       -1.36      5.34 o
   0   8   4     1115.10     1079.11     43.12 o
   1   8   4        0.67        1.45      1.29 o
   2   8   4     1965.43     2091.61     43.11 o
   3   8   4      332.23      330.22      7.01 o
   4   8   4      244.67      271.65      6.90 o
   5   8   4      105.12      107.52      4.00 o
   6   8   4       66.98       63.34      3.74 o
   7   8   4      315.99      331.21      9.73 o
   8   8   4      169.49      161.40      6.54 o
   9   8   4        5.43       -0.53      2.93 o
  10   8   4        0.03       -2.65      3.47 o
  11   8   4      198.25      207.09      9.50 o
  12   8   4       11.56       15.06      5.81 o
  13   8   4        8.87       10.87      5.01 o
  14   8   4       18.27       27.24      8.38 o
   1   9   4     1130.58     1228.56     23.95 o
   2   9   4      253.19      287.37      8.77 o
   3   9   4       81.70      101.64      5.20 o
   4   9   4      170.45      145.06      6.42 o
   5   9   4        0.22       -2.10      2.10 o
   6   9   4      100.37       82.67      4.54 o
   7   9   4       35.47       35.29      3.54 o
   8   9   4        6.22        4.37      2.77 o
   9   9   4       31.00       36.44      4.57 o
  10   9   4      428.56      422.66     14.28 o
  11   9   4       33.43       47.10      5.47 o
  12   9   4        2.14       -1.34      4.83 o
  13   9   4        0.71       -0.59      4.48 o
   0  10   4       27.48       23.48      2.87 o
   1  10   4      136.80      112.90      5.05 o
   2  10   4      465.81      412.51     15.38 o
   3  10   4      354.79      330.40      9.02 o
   4  10   4       81.42       75.56      3.72 o
   5  10   4      116.53      114.46      5.28 o
   6  10   4       38.39       32.80      3.55 o
   7  10   4       88.81       85.22      4.80 o
   8  10   4       43.64       54.81      4.45 o
   9  10   4       37.03       39.44      4.88 o
  10  10   4       26.11       44.05      5.31 o
  11  10   4        0.05       -3.73      3.73 o
  12  10   4        4.80       -4.14      4.32 o
  13  10   4        8.72        7.59      5.89 o
   1  11   4      807.80      819.60     18.73 o
   2  11   4       12.46        9.44      2.10 o
   3  11   4      177.33      180.59      5.67 o
   4  11   4      602.74      625.60     13.92 o
   5  11   4      318.07      301.41      9.23 o
   6  11   4      193.65      171.63      6.80 o
   7  11   4       26.06       40.20      3.93 o
   8  11   4       10.58        1.90      3.52 o
   9  11   4        0.18       -3.99      3.99 o
  10  11   4        3.03       -0.23      4.02 o
  11  11   4       33.03       38.54      5.67 o
  12  11   4        8.50        4.46      5.79 o
   0  12   4       39.54       47.71      5.58 o
   1  12   4       31.27       30.90      3.44 o
   2  12   4      354.21      356.82     11.15 o
   3  12   4      306.86      308.14      8.25 o
   4  12   4      228.70      226.09      8.23 o
   5  12   4      103.42      107.36      5.42 o
   6  12   4        8.65        9.94      3.17 o
   7  12   4        0.54        1.85      2.99 o
   8  12   4       83.02       87.03      6.49 o
   9  12   4        8.37        2.56      4.10 o
  10  12   4       57.29       68.37      6.55 o
  11  12   4      110.91      136.75     10.09 o
  12  12   4        0.79        0.53      9.48 o
   1  13   4      325.39      300.69     10.35 o
   2  13   4      404.82      363.95     11.54 o
   3  13   4       45.45       42.90      4.29 o
   4  13   4       12.11        9.68      3.53 o
   5  13   4       64.40       54.61      4.40 o
   6  13   4      148.50      150.14      6.77 o
   7  13   4        0.73        0.65      4.05 o
   8  13   4       91.43       81.83      7.10 o
   9  13   4        7.72        0.69      4.44 o
  10  13   4       39.38       41.12      8.93 o
  11  13   4        1.84       -8.29      8.29 o
   0  14   4      304.28      273.51     14.52 o
   1  14   4       40.16       33.11      3.95 o
   2  14   4       50.63       48.77      4.40 o
   3  14   4       61.86       54.71      4.78 o
   4  14   4        3.24       -0.53      3.65 o
   5  14   4      113.08      113.49      8.99 o
   6  14   4        0.33       -2.93      2.93 o
   7  14   4       28.81       21.56      4.80 o
   8  14   4        0.24        5.36      4.53 o
   9  14   4        5.75       -0.85      6.96 o
  10  14   4       84.10       89.64     11.13 o
   1  15   4        4.00        2.13      3.49 o
   2  15   4      153.47      165.83      9.42 o
   3  15   4        1.88        4.81      4.05 o
   4  15   4       15.78       13.91      4.35 o
   5  15   4        5.59        3.13      4.05 o
   6  15   4       26.38       29.67      7.26 o
   7  15   4       17.25       11.84      9.48 o
   8  15   4       11.87        2.37      7.26 o
   9  15   4        4.63        4.59      7.52 o
   0  16   4       89.11       65.34      7.26 o
   1  16   4       18.98       15.11      3.92 o
   2  16   4        1.89       -0.59      5.07 o
   3  16   4       24.63       20.45      4.85 o
   4  16   4       71.32       66.94      6.61 o
   5  16   4        9.88       22.11      9.48 o
   1  17   4       14.40        8.42      4.56 o
   2  17   4        8.07        5.88      4.85 o
   3  17   4       68.33       73.78      8.64 o
   4  17   4      102.88      152.41     15.79 o
   1  18   4       11.29        3.16      8.69 o
   1   1   5      494.14      500.39      9.47 o
   2   1   5     2175.83     2397.08     41.03 o
   3   1   5       18.78        3.56      0.57 o
   4   1   5     1645.73     1714.30     28.46 o
   5   1   5     1628.86     1645.33     25.32 o
   6   1   5      359.86      376.95      6.71 o
   7   1   5        0.61       -0.94      0.94 o
   8   1   5      610.35      619.17     12.18 o
   9   1   5       11.57       18.36      2.11 o
  10   1   5       77.42       83.17      3.74 o
  11   1   5      122.53      116.92      5.16 o
  12   1   5       22.93       19.49      3.30 o
  13   1   5       63.23       59.35      4.48 o
  14   1   5      199.81      180.23     15.49 o
  15   1   5        3.08       -1.31      4.71 o
   0   2   5     2073.79     1986.66     52.18 o
   1   2   5     3944.95     3599.07     61.21 o
   2   2   5      218.74      198.45      4.09 o
   3   2   5       18.22       17.03      1.37 o
   4   2   5    11075.21    11323.92    206.28 o
   5   2   5     2105.45     2305.29     39.97 o
   6   2   5     1237.52     1303.39     25.21 o
   7   2   5      262.05      261.32      5.39 o
   8   2   5        0.30       -0.21      1.16 o
   9   2   5        3.13        1.49      1.84 o
  10   2   5        0.02       -0.59      1.90 o
  11   2   5      241.42      246.62      8.54 o
  12   2   5      751.03      737.34     18.51 o
  13   2   5       11.42        1.93      3.31 o
  14   2   5       70.97       73.42      5.64 o
  15   2   5        2.80        3.01      4.90 o
   1   3   5     2030.23     1997.25     42.75 o
   2   3   5      449.34      481.52     10.86 o
   3   3   5     7113.38     7510.72    137.03 o
   4   3   5     2944.52     3123.24     57.78 o
   5   3   5     1454.90     1336.78     25.78 o
   6   3   5     1510.43     1462.73     28.53 o
   7   3   5      232.76      227.63      6.44 o
   8   3   5        0.01       -1.55      1.55 o
   9   3   5      302.97      333.74      7.91 o
  10   3   5        4.56        2.30      2.48 o
  11   3   5      239.73      236.15      7.47 o
  12   3   5       16.68       20.77      3.31 o
  13   3   5        0.33        2.71      3.57 o
  14   3   5        1.23        2.25      4.40 o
  15   3   5       14.66       17.07      8.69 o
   0   4   5     3157.55     3030.74     79.00 o
   1   4   5      542.87      683.09     13.34 o
   2   4   5      478.55      430.55      8.46 o
   3   4   5       84.85       72.64      2.17 o
   4   4   5     1215.81     1259.04     24.20 o
   5   4   5     2156.66     2139.59     40.40 o
   6   4   5      734.58      751.47     17.04 o
   7   4   5       26.82       34.56      2.54 o
   8   4   5        5.98        5.72      1.89 o
   9   4   5      939.41      885.42     17.07 o
  10   4   5        1.04       -1.79      2.08 o
  11   4   5      129.83      118.78      4.75 o
  12   4   5       38.30       35.69      5.86 o
  13   4   5       30.67       31.51      6.31 o
  14   4   5       11.96       14.43      5.43 o
  15   4   5       15.43       18.52      8.64 o
   1   5   5      836.53     1013.07     18.08 o
   2   5   5       19.06       49.73      1.78 o
   3   5   5      210.43      143.35      3.28 o
   4   5   5      430.62      496.84     13.02 o
   5   5   5      633.00      644.40     13.55 o
   6   5   5     2121.11     2260.17     42.90 o
   7   5   5      876.16      847.89     17.48 o
   8   5   5       58.02       63.97      3.47 o
   9   5   5        6.60        8.66      2.57 o
  10   5   5      203.76      207.10      6.18 o
  11   5   5       44.12       51.96      4.44 o
  12   5   5      508.58      518.27     19.15 o
  13   5   5       13.51       20.37      8.41 o
  14   5   5      184.21      207.07     14.17 o
  15   5   5        0.53       13.53      6.15 o
   0   6   5      852.02     1071.89     29.99 o
   1   6   5       45.59       39.65      1.95 o
   2   6   5      785.81      798.18     13.59 o
   3   6   5     1390.30     1606.10     26.28 o
   4   6   5      342.61      303.35      5.97 o
   5   6   5      271.58      258.35      7.17 o
   6   6   5     1660.87     1606.92     31.15 o
   7   6   5      167.50      166.28      5.71 o
   8   6   5       83.20       81.06      4.02 o
   9   6   5       30.21       22.82      3.43 o
  10   6   5       62.41       64.91      4.55 o
  11   6   5        0.11        2.45      3.55 o
  12   6   5        3.30       -0.60      3.67 o
  13   6   5       88.49       95.04      8.68 o
  14   6   5       27.91       33.78      6.92 o
  15   6   5        0.48       -6.96      6.96 o
   1   7   5       38.68       52.35      2.50 o
   2   7   5      312.35      326.78      6.39 o
   3   7   5      879.16      900.20     16.56 o
   4   7   5       63.09       54.27      2.07 o
   5   7   5      430.54      439.66      9.07 o
   6   7   5      193.64      183.61      5.53 o
   7   7   5       78.26       71.19      4.25 o
   8   7   5      564.62      571.09     14.61 o
   9   7   5        5.78        5.38      3.04 o
  10   7   5       26.00       14.84      3.51 o
  11   7   5      334.74      367.20     12.91 o
  12   7   5       29.29       36.27      4.97 o
  13   7   5       53.35       54.39      7.13 o
  14   7   5       18.02       20.38      6.81 o
   0   8   5        3.19        0.53      1.82 o
   1   8   5     1361.13     1323.07     25.54 o
   2   8   5      137.25      180.57      4.26 o
   3   8   5      421.82      444.18      8.30 o
   4   8   5      289.69      285.08      7.10 o
   5   8   5      314.46      287.91      7.76 o
   6   8   5       58.31       63.49      3.93 o
   7   8   5      102.45       80.18      4.56 o
   8   8   5      254.07      251.20      8.58 o
   9   8   5      164.50      175.85      7.16 o
  10   8   5      104.40       88.50      6.10 o
  11   8   5       55.47       55.76      6.72 o
  12   8   5       15.54       10.48      4.36 o
  13   8   5        1.47        6.64      5.69 o
  14   8   5        1.29        0.79      7.82 o
   1   9   5        0.08        1.43      1.40 o
   2   9   5      711.69      704.64     18.28 o
   3   9   5        7.87        3.67      1.71 o
   4   9   5      152.18      142.46      4.89 o
   5   9   5      175.53      165.03      6.33 o
   6   9   5      409.45      362.86     10.37 o
   7   9   5       31.70       28.85      3.53 o
   8   9   5        8.96       11.46      3.23 o
   9   9   5        9.33        8.19      3.26 o
  10   9   5        5.60        4.40      3.87 o
  11   9   5        8.65       12.00      4.41 o
  12   9   5       36.17       36.40      5.49 o
  13   9   5        1.77        2.90      5.34 o
   0  10   5       32.41       33.32      4.32 o
   1  10   5      142.90      143.81      5.15 o
   2  10   5      322.01      289.42      8.18 o
   3  10   5        3.84        3.35      1.99 o
   4  10   5      824.05      779.59     18.07 o
   5  10   5      357.78      324.04     12.06 o
   6  10   5      137.56      134.91      5.90 o
   7  10   5        8.97        2.37      2.69 o
   8  10   5       48.43       44.72      4.15 o
   9  10   5        0.40       -1.46      3.52 o
  10  10   5       41.34       36.99      5.22 o
  11  10   5       21.44       23.99      5.14 o
  12  10   5       48.18       71.41      8.89 o
  13  10   5        1.50        5.07      6.00 o
   1  11   5      258.84      242.13      8.10 o
   2  11   5      168.99      154.21      5.70 o
   3  11   5      821.55      831.69     17.72 o
   4  11   5       55.81       62.79      4.20 o
   5  11   5      162.91      162.39      7.18 o
   6  11   5       98.89       83.05      4.82 o
   7  11   5        0.16       -0.14      3.49 o
   8  11   5        0.57        0.54      3.00 o
   9  11   5        2.04        0.01      3.67 o
  10  11   5        7.06        4.22      3.98 o
  11  11   5       10.50        6.80      4.76 o
  12  11   5        0.45        4.01      5.78 o
   0  12   5     1467.09     1430.45     49.53 o
   1  12   5        5.15        0.09      3.42 o
   2  12   5       12.41       10.65      3.04 o
   3  12   5       55.39       61.76      4.50 o
   4  12   5       95.15       71.13      4.44 o
   5  12   5      328.48      292.09      9.24 o
   6  12   5       31.56       29.86      3.82 o
   7  12   5       18.01       21.57      3.69 o
   8  12   5        8.05        6.20      4.07 o
   9  12   5        4.33        2.49      3.98 o
  10  12   5      124.31      122.90      8.00 o
  11  12   5       46.58       57.50      9.27 o
  12  12   5        0.00       -6.32      7.26 o
   1  13   5      225.70      244.32      8.98 o
   2  13   5       10.30       10.12      3.20 o
   3  13   5      117.01      104.60      6.98 o
   4  13   5        2.00        1.38      3.57 o
   5  13   5        9.58       11.91      3.22 o
   6  13   5        5.07        2.48      4.81 o
   7  13   5       35.08       39.19      4.45 o
   8  13   5       15.91       19.35      4.61 o
   9  13   5       51.09       56.50      6.36 o
  10  13   5       13.86        8.12      7.90 o
  11  13   5        5.13       -1.75      7.52 o
   0  14   5      725.06      672.24     26.83 o
   1  14   5        0.61        4.88      3.12 o
   2  14   5       64.03       70.93      5.03 o
   3  14   5        1.00        2.63      3.65 o
   4  14   5       24.29       23.60      4.85 o
   5  14   5        4.31        2.12      4.41 o
   6  14   5       60.41       57.97      4.81 o
   7  14   5        0.25       -3.52      3.52 o
   8  14   5       22.98       27.64      5.18 o
   9  14   5       13.17        6.14      7.52 o
  10  14   5        1.68       -4.23      7.11 o
   1  15   5       24.37       20.70      3.92 o
   2  15   5      584.97      553.69     19.31 o
   3  15   5      261.32      254.38     11.70 o
   4  15   5        0.14       -3.40      3.72 o
   5  15   5       94.25      108.97      7.72 o
   6  15   5       15.18       12.42      6.71 o
   8  15   5        0.02       -7.90      9.08 o
   9  15   5        6.53        1.55      7.52 o
   0  16   5        9.59       13.30      5.28 o
   1  16   5        1.57        5.16      4.18 o
   2  16   5        3.16        9.66      4.51 o
   3  16   5        6.95       13.45      4.70 o
   4  16   5       12.87       23.05      8.90 o
   5  16   5        0.04        3.32      9.08 o
   1  17   5       27.62       25.76      5.57 o
   2  17   5       40.34       52.45      6.35 o
   3  17   5       58.42       52.55      7.82 o
   4  17   5        3.25       11.84      7.11 o
   1  18   5        0.42       -4.74      7.90 o
   0   0   6     5394.50     5014.05    225.81 o
   1   0   6      104.56      112.57      5.03 o
   2   0   6      822.19      872.24     20.49 o
   3   0   6     3602.35     3851.64     86.88 o
   4   0   6     4008.01     4159.95     93.74 o
   5   0   6     1490.10     1461.32     31.32 o
   6   0   6        0.37       -0.11      1.94 o
   7   0   6       46.63       54.55      3.16 o
   8   0   6     1204.76     1231.46     41.13 o
   9   0   6      381.29      402.73     11.65 o
  10   0   6       62.41       55.89      5.15 o
  11   0   6      475.97      504.95     17.63 o
  12   0   6      145.75      158.14     17.38 o
  13   0   6       36.98       26.94      5.43 o
  14   0   6      155.05      157.53     29.62 o
  15   0   6        0.73       -6.14      6.14 o
   1   1   6        0.03        1.01      0.68 o
   2   1   6     2319.52     2364.72     40.53 o
   3   1   6       15.50       27.96      1.48 o
   4   1   6     3773.67     3671.23     58.64 o
   5   1   6      538.75      538.72      9.50 o
   6   1   6       36.27       37.50      2.28 o
   7   1   6      839.32      854.33     14.20 o
   8   1   6       18.37       24.36      1.93 o
   9   1   6       23.48       25.99      2.46 o
  10   1   6      187.23      192.26      6.54 o
  11   1   6        5.70        5.16      2.65 o
  12   1   6        8.58        6.09      3.57 o
  13   1   6       66.42       59.81      4.49 o
  14   1   6       42.50       46.60      5.05 o
  15   1   6        2.15       -4.40      4.40 o
   0   2   6     1451.93     1132.79     30.27 o
   1   2   6     3248.98     3133.93     53.48 o
   2   2   6      387.33      351.37      8.25 o
   3   2   6      134.98      155.58      3.95 o
   4   2   6     3997.48     4069.10     74.97 o
   5   2   6       19.59       31.13      2.04 o
   6   2   6     1366.15     1520.79     29.37 o
   7   2   6      463.65      536.48     10.90 o
   8   2   6      199.08      226.02      5.88 o
   9   2   6      257.82      254.98      6.63 o
  10   2   6      213.37      191.45      5.83 o
  11   2   6      624.75      646.90     15.10 o
  12   2   6      292.26      323.19      9.60 o
  13   2   6        0.89        0.52      3.33 o
  14   2   6        0.02        0.12      3.69 o
  15   2   6       45.70       45.33      8.64 o
   1   3   6     1660.56     1501.52     28.27 o
   2   3   6      286.92      306.26      6.05 o
   3   3   6      222.82      239.96      4.93 o
   4   3   6      236.02      196.33      5.19 o
   5   3   6     4978.59     4643.68     85.74 o
   6   3   6     1551.83     1719.43     33.10 o
   7   3   6        6.06        7.15      1.90 o
   8   3   6       74.52       60.46      3.11 o
   9   3   6        1.29        5.90      3.06 o
  10   3   6        9.28        8.97      2.30 o
  11   3   6      413.17      433.45     11.16 o
  12   3   6       25.94       25.83      3.64 o
  13   3   6      134.36      141.54      8.63 o
  14   3   6       55.96       58.85      6.01 o
  15   3   6       33.69       30.40      8.93 o
   0   4   6      164.51      231.69      6.41 o
   1   4   6       94.33      141.21      4.16 o
   2   4   6      917.34      921.74     16.45 o
   3   4   6      519.56      602.15     10.50 o
   4   4   6      672.83      682.63     14.04 o
   5   4   6     1434.15     1464.73     28.30 o
   6   4   6      676.68      676.61     14.24 o
   7   4   6      141.30      127.59      4.58 o
   8   4   6      206.21      230.09      7.07 o
   9   4   6      330.93      318.92      8.56 o
  10   4   6      336.99      328.19      8.18 o
  11   4   6      118.33      113.27      5.37 o
  12   4   6      161.09      142.14      6.18 o
  13   4   6       68.63       85.77      7.87 o
  14   4   6        0.32        7.39      5.31 o
  15   4   6        0.08        5.72      5.92 o
   1   5   6      390.02      358.47      7.68 o
   2   5   6      693.32      706.20     12.93 o
   3   5   6     1643.86     1863.85     34.65 o
   4   5   6     1594.29     1797.94     34.19 o
   5   5   6      282.04      267.22      7.31 o
   6   5   6      608.34      605.03     14.34 o
   7   5   6      114.00      128.15      4.77 o
   8   5   6        1.08        2.49      2.21 o
   9   5   6       92.78       81.28      4.15 o
  10   5   6      447.21      442.38     11.07 o
  11   5   6       19.46       13.83      3.35 o
  12   5   6        0.00       -2.99      4.29 o
  13   5   6      202.17      214.14     12.68 o
  14   5   6      179.72      168.39     10.92 o
  15   5   6       20.68       27.85      6.95 o
   0   6   6      294.56      331.51     12.85 o
   1   6   6     3027.15     3265.38     60.43 o
   2   6   6     1300.91     1475.23     25.95 o
   3   6   6      386.12      400.59      7.48 o
   4   6   6        8.80       14.02      1.47 o
   5   6   6     1070.72     1015.66     26.34 o
   6   6   6       28.29       29.27      2.83 o
   7   6   6      266.36      275.49      7.48 o
   8   6   6     1268.78     1246.03     25.34 o
   9   6   6       17.85       14.89      3.31 o
  10   6   6      260.19      257.22      8.99 o
  11   6   6       28.79       22.41      3.89 o
  12   6   6        9.25       12.81      5.22 o
  13   6   6       45.53       62.55     13.07 o
  14   6   6        1.42        6.44      5.54 o
   1   7   6       34.55       35.12      2.08 o
   2   7   6       20.53       20.97      1.57 o
   3   7   6        9.68       12.86      1.31 o
   4   7   6      123.86      139.70      3.49 o
   5   7   6       69.42       67.92      2.66 o
   6   7   6       41.88       40.77      2.87 o
   7   7   6       51.28       53.99      4.29 o
   8   7   6       33.26       36.17      3.77 o
   9   7   6      192.18      191.08      8.37 o
  10   7   6       62.64       57.87      4.67 o
  11   7   6        8.19        4.21      3.88 o
  12   7   6        9.25       17.20      4.50 o
  13   7   6        7.71        7.56      5.54 o
  14   7   6        0.67        1.52     11.84 o
   0   8   6        2.82        1.58      2.05 o
   1   8   6      372.34      375.15      9.32 o
   2   8   6       68.61       69.45      2.61 o
   3   8   6        4.98        3.17      1.12 o
   4   8   6      703.56      640.94     14.54 o
   5   8   6     1073.71     1078.38     24.20 o
   6   8   6       38.78       30.74      3.38 o
   7   8   6       72.90       53.14      4.09 o
   8   8   6      320.85      272.28      8.88 o
   9   8   6        2.07        0.67      2.97 o
  10   8   6      103.81       91.98      5.51 o
  11   8   6        6.22        7.64      3.97 o
  12   8   6      228.70      232.79     10.48 o
  13   8   6       44.18       68.97      8.24 o
  14   8   6        0.91       -6.96      6.96 o
   1   9   6      828.95      892.64     18.07 o
   2   9   6     1026.98      998.14     23.94 o
   3   9   6      348.22      294.36      7.55 o
   4   9   6     1079.80     1069.28     21.63 o
   5   9   6      184.24      182.94      6.69 o
   6   9   6      639.45      622.07     17.48 o
   7   9   6       93.67       90.44      5.06 o
   8   9   6       12.04        7.30      3.07 o
   9   9   6        1.98       -0.17      3.05 o
  10   9   6        8.06        5.87      4.13 o
  11   9   6       21.73       16.90      5.72 o
  12   9   6        0.02        1.26      4.29 o
  13   9   6       15.50       25.24      8.64 o
   0  10   6      289.52      295.45     10.47 o
   1  10   6        0.17       -1.02      1.72 o
   2  10   6       16.70       27.37      2.68 o
   3  10   6       34.77       39.69      3.09 o
   4  10   6      444.87      450.34     11.94 o
   5  10   6      582.54      590.29     14.91 o
   6  10   6        0.37        2.30      2.68 o
   7  10   6       14.40       15.35      3.20 o
   8  10   6       38.57       39.83      4.15 o
   9  10   6       63.66       59.38      4.91 o
  10  10   6       39.04       42.84      5.51 o
  11  10   6       22.11       35.70      5.37 o
  12  10   6       19.53       11.07      5.89 o
  13  10   6        0.00       -5.15      7.52 o
   1  11   6      461.84      450.00     11.58 o
   2  11   6     1318.71     1315.65     26.38 o
   3  11   6       57.71       61.47      4.15 o
   4  11   6       15.07       15.23      3.89 o
   5  11   6        0.01       -0.28      2.54 o
   6  11   6       17.55       15.69      3.08 o
   7  11   6        1.52        3.15      2.86 o
   8  11   6        0.42       -0.88      2.90 o
   9  11   6        0.79        3.79      4.33 o
  10  11   6        0.01       -3.81      3.81 o
  11  11   6        1.23        5.74      4.48 o
  12  11   6       56.36       50.88      8.27 o
   0  12   6       43.24       41.42      5.28 o
   1  12   6       25.42       28.98      3.60 o
   2  12   6      306.54      282.03      9.66 o
   3  12   6      783.87      713.41     22.67 o
   4  12   6        0.08        3.96      2.80 o
   5  12   6      391.56      333.24     10.16 o
   6  12   6        9.92       15.61      3.28 o
   7  12   6       28.28       19.72      3.64 o
   8  12   6       10.31       10.31      3.57 o
   9  12   6        0.92        2.02      4.07 o
  10  12   6       23.66       33.22      5.35 o
  11  12   6        1.32        1.05      7.94 o
   1  13   6        9.28       12.37      3.12 o
   2  13   6      233.60      220.74      8.47 o
   3  13   6       19.39       16.12      4.24 o
   4  13   6       47.86       54.78      4.83 o
   5  13   6       61.37       63.54      4.64 o
   6  13   6        7.65        5.74      3.28 o
   7  13   6       23.90       15.73      3.76 o
   8  13   6       42.68       56.07      5.86 o
   9  13   6       40.77       47.04      5.98 o
  10  13   6       26.94       22.00      8.32 o
  11  13   6        1.92       -7.52      7.52 o
   0  14   6      176.77      160.35     10.61 o
   1  14   6       18.56       16.05      3.52 o
   2  14   6        3.13        1.03      3.08 o
   3  14   6       36.91       36.85      5.11 o
   4  14   6       95.28       73.22      6.46 o
   5  14   6        6.55        1.77      4.24 o
   6  14   6       64.49       71.13      5.28 o
   7  14   6        2.62        0.00      3.92 o
   8  14   6       24.30       29.36      6.35 o
   9  14   6        3.45       -1.52      6.96 o
  10  14   6       21.19       10.27      8.38 o
   1  15   6       36.74       44.78      4.57 o
   2  15   6       39.81       40.24      4.63 o
   3  15   6        4.17       10.56      4.24 o
   4  15   6       81.96       87.81      7.07 o
   5  15   6       15.47       10.81      4.65 o
   6  15   6       16.82       16.01      4.97 o
   8  15   6        0.66       -6.70      6.70 o
   0  16   6      106.49      102.97      9.20 o
   1  16   6        2.11        6.26      4.24 o
   2  16   6       46.72       46.09      6.40 o
   3  16   6        4.47        8.95      4.56 o
   4  16   6       96.26      106.22     10.70 o
   5  16   6        5.75       17.13      6.40 o
   1  17   6       56.06       46.18      7.26 o
   2  17   6        2.00        0.79      7.50 o
   3  17   6       23.66       32.14      7.11 o
   4  17   6      194.37      200.61     18.96 o
   1   1   7     2194.20     2179.84     40.52 o
   2   1   7     2015.19     2218.60     38.26 o
   3   1   7      388.40      360.99      6.60 o
   4   1   7      565.22      685.48     16.06 o
   5   1   7        6.02       32.76      1.49 o
   6   1   7      165.13      182.87      4.52 o
   7   1   7       98.05       96.63      2.93 o
   8   1   7      130.02      135.82      4.35 o
   9   1   7      438.56      454.39     10.07 o
  10   1   7      200.63      189.96      6.48 o
  11   1   7       32.64       36.59      3.75 o
  12   1   7       35.81       38.56      4.14 o
  13   1   7       45.96       45.54      4.14 o
  14   1   7       20.18        8.69      4.01 o
  15   1   7        4.91       -1.44      4.53 o
   0   2   7       75.74       65.71      3.48 o
   1   2   7      917.87     1150.16     21.88 o
   2   2   7     1342.05     1226.06     33.63 o
   3   2   7      448.00      460.25     11.04 o
   4   2   7     2113.61     2268.13     42.53 o
   5   2   7      815.54      718.31     14.79 o
   6   2   7      145.26      115.34      4.05 o
   7   2   7        1.79       -0.27      1.66 o
   8   2   7        1.62        0.55      1.71 o
   9   2   7        0.04       -1.89      1.89 o
  10   2   7       35.75       31.20      3.34 o
  11   2   7      760.79      781.19     19.37 o
  12   2   7      236.54      236.41      8.73 o
  13   2   7        0.00       -2.88      2.88 o
  14   2   7        0.00       -2.01      3.64 o
  15   2   7        2.10        1.52      4.71 o
   1   3   7      119.34      166.57      4.17 o
   2   3   7     1528.47     1672.71     29.04 o
   3   3   7      539.74      518.63     11.87 o
   4   3   7     1730.20     1851.91     38.45 o
   5   3   7       84.90       92.60      4.27 o
   6   3   7     1117.23      997.64     20.08 o
   7   3   7        5.15        4.94      1.80 o
   8   3   7      296.16      263.52      7.22 o
   9   3   7      217.20      242.97      7.54 o
  10   3   7      169.76      178.63      6.33 o
  11   3   7        1.65       -2.69      2.69 o
  12   3   7        2.29       -2.87      2.87 o
  13   3   7        6.72       10.68      3.79 o
  14   3   7        1.26        5.74      4.40 o
  15   3   7       11.09       18.23      6.03 o
   0   4   7     3046.73     3492.40     91.26 o
   1   4   7     6069.44     6344.51    116.32 o
   2   4   7      139.32      148.93      3.94 o
   3   4   7     1724.27     1711.88     30.78 o
   4   4   7     1199.54     1263.07     24.57 o
   5   4   7      725.56      787.57     17.68 o
   6   4   7     1858.65     1818.91     35.00 o
   7   4   7      131.99      134.35      5.29 o
   8   4   7        0.02        0.84      2.06 o
   9   4   7      378.21      408.99     10.24 o
  10   4   7       26.42       17.32      2.99 o
  11   4   7        0.54       -1.17      2.97 o
  12   4   7       70.99       80.62      5.38 o
  13   4   7        8.28        6.91      4.97 o
  14   4   7        4.76        2.46      4.97 o
  15   4   7       64.10       67.13      8.12 o
   1   5   7     2422.86     2695.20     55.76 o
   2   5   7      519.48      496.07      9.59 o
   3   5   7      500.69      542.11     10.31 o
   4   5   7      148.52      183.31      5.64 o
   5   5   7      250.31      306.76      7.56 o
   6   5   7      650.66      585.32     12.84 o
   7   5   7     1575.93     1618.83     31.67 o
   8   5   7      122.23      106.97      4.58 o
   9   5   7       27.41       20.95      2.98 o
  10   5   7       66.03       63.42      4.08 o
  11   5   7       62.96       70.32      4.95 o
  12   5   7       66.49       63.85      6.98 o
  13   5   7      174.67      187.11     12.67 o
  14   5   7       19.64       21.38      6.22 o
  15   5   7       45.86       38.04      9.49 o
   0   6   7     1801.93     1918.59     63.10 o
   1   6   7        1.04        0.24      1.15 o
   2   6   7      424.46      434.18      8.60 o
   3   6   7      396.07      417.47     12.06 o
   4   6   7       23.25       40.84      3.04 o
   5   6   7       57.51       54.39      3.03 o
   6   6   7      495.40      480.09     12.05 o
   7   6   7      690.38      615.44     13.74 o
   8   6   7      468.02      443.17     10.84 o
   9   6   7      115.09      110.85      7.85 o
  10   6   7       51.13       32.84      3.89 o
  11   6   7        2.05        1.84      3.18 o
  12   6   7       10.53       10.54      4.97 o
  13   6   7        3.56        6.39      5.43 o
  14   6   7       35.71       38.95      7.20 o
   1   7   7      580.07      709.07     14.40 o
   2   7   7     1060.13     1026.46     18.57 o
   3   7   7       73.07       61.85      4.53 o
   4   7   7      289.64      355.27      8.47 o
   5   7   7       77.54       70.25      3.34 o
   6   7   7      306.83      326.30      8.28 o
   7   7   7      194.52      196.66      7.18 o
   8   7   7      755.47      760.81     18.51 o
   9   7   7       29.44       22.07      3.94 o
  10   7   7       13.31        8.75      3.33 o
  11   7   7       23.15       23.23      4.38 o
  12   7   7       54.83       48.56      8.65 o
  13   7   7        6.29       10.55      5.69 o
  14   7   7       17.48       20.14      8.93 o
   0   8   7        0.01        0.36      2.32 o
   1   8   7        5.26        4.02      1.36 o
   2   8   7      481.55      564.80     12.06 o
   3   8   7      969.80     1064.51     21.07 o
   4   8   7      643.91      669.97     13.07 o
   5   8   7       55.50       69.00      6.11 o
   6   8   7       94.61       99.84      5.10 o
   7   8   7      247.56      223.63      7.88 o
   8   8   7      377.56      357.08     10.59 o
   9   8   7        0.04       -2.86      2.90 o
  10   8   7       45.29       46.18      4.51 o
  11   8   7        0.03       -1.80      3.81 o
  12   8   7       12.66       13.24      4.64 o
  13   8   7      173.65      234.62     16.58 o
  14   8   7       16.57       15.30      8.08 o
   1   9   7        0.28       -1.17      2.36 o
   2   9   7      745.59      767.79     14.61 o
   3   9   7      359.55      360.42      9.58 o
   4   9   7      165.44      181.48      6.56 o
   5   9   7      221.67      232.69      7.69 o
   6   9   7        0.48       -2.41      2.50 o
   7   9   7      118.16      108.85      5.52 o
   8   9   7      306.17      291.88      9.46 o
   9   9   7        1.11        4.51      3.22 o
  10   9   7      131.47      118.51      8.79 o
  11   9   7        0.27        3.52      5.70 o
  12   9   7       10.01        9.87      5.93 o
  13   9   7       96.59      112.21     12.55 o
   0  10   7       10.42       14.17      3.01 o
   1  10   7      268.90      260.25      7.63 o
   2  10   7       80.27       84.75      4.74 o
   3  10   7     1201.65     1178.41     26.10 o
   4  10   7      673.09      713.68     19.27 o
   5  10   7      507.91      503.66     13.35 o
   6  10   7        3.38        7.87      2.86 o
   7  10   7      145.96      126.64      6.53 o
   8  10   7       39.04       28.81      3.99 o
   9  10   7       15.89       17.43      3.77 o
  10  10   7      241.43      255.79     11.02 o
  11  10   7       82.03       98.18      7.26 o
  12  10   7        2.28        3.28      5.55 o
  13  10   7       14.47       12.12      8.08 o
   1  11   7      110.40      103.20      4.72 o
   2  11   7        1.13        2.54      2.50 o
   3  11   7       56.76       47.40      4.10 o
   4  11   7      235.70      231.37      8.88 o
   5  11   7      102.07      107.14      5.95 o
   6  11   7        5.36        8.22      3.07 o
   7  11   7        0.49        2.35      3.56 o
   8  11   7        0.40       -3.19      3.19 o
   9  11   7        2.46        3.41      3.73 o
  10  11   7       19.19        7.01      4.56 o
  11  11   7        5.98       -4.91      6.00 o
  12  11   7        0.26        5.57      5.71 o
   0  12   7      569.64      516.06     20.95 o
   1  12   7       30.17       27.89      3.41 o
   2  12   7        4.57        5.40      2.94 o
   3  12   7      141.85      133.96     14.63 o
   4  12   7      208.89      196.40      8.47 o
   5  12   7      114.39      109.41      9.23 o
   6  12   7        0.52        1.94      2.93 o
   7  12   7       25.39       36.05      4.14 o
   8  12   7       10.44       15.50      3.76 o
   9  12   7        2.44       -1.68      3.87 o
  10  12   7       97.52      106.63      9.05 o
  11  12   7        0.02        6.32     11.05 o
   1  13   7      593.28      568.53     16.29 o
   2  13   7       21.36       14.74      4.10 o
   3  13   7       50.84       47.33      5.15 o
   4  13   7       90.38      103.44      6.21 o
   5  13   7        3.34        2.39      3.34 o
   6  13   7        1.03       -2.95      2.95 o
   7  13   7       10.08       10.91      6.22 o
   8  13   7        2.29        4.08      4.21 o
   9  13   7        0.01       -0.82      4.85 o
  10  13   7        6.47        0.25      6.96 o
   0  14   7       14.34       13.42      5.03 o
   1  14   7       21.25       21.33      3.84 o
   2  14   7       21.95       16.69      4.24 o
   3  14   7        7.90       12.27      4.94 o
   4  14   7      295.72      284.21     12.31 o
   5  14   7       71.40       60.91      6.22 o
   6  14   7       29.95       26.64      4.61 o
   7  14   7      100.71      113.36      7.15 o
   8  14   7        0.03        6.76      9.48 o
   9  14   7        1.61       21.89      8.08 o
   1  15   7      112.32      115.87      7.89 o
   2  15   7      190.03      186.73      9.87 o
   3  15   7        3.25       -1.15      6.41 o
   4  15   7       38.96       42.68      5.95 o
   5  15   7        0.51        4.30      4.24 o
   6  15   7       39.78       50.38      6.35 o
   8  15   7       23.36       21.32     11.84 o
   0  16   7        0.63        1.58      7.90 o
   1  16   7      124.05      123.18      8.21 o
   2  16   7        2.89        6.84      4.56 o
   3  16   7        0.68       -0.78      4.28 o
   4  16   7        5.52       10.83      5.69 o
   5  16   7       18.64       45.01     10.27 o
   1  17   7        0.65       -3.95      7.11 o
   2  17   7        1.71        6.50      5.84 o
   3  17   7       21.42       40.07     11.05 o
   4  17   7       17.35       20.53      8.69 o
   0   0   8      592.11      619.56     30.86 o
   1   0   8     3366.18     3334.17     87.15 o
   2   0   8      538.47      571.25     16.43 o
   3   0   8     3068.85     2850.54     74.98 o
   4   0   8      222.75      162.70      6.26 o
   5   0   8     3832.65     4230.65    146.97 o
   6   0   8     3209.36     3218.62     85.08 o
   7   0   8        0.20        0.32      2.34 o
   8   0   8        0.60       -1.79      1.83 o
   9   0   8      776.18      713.69     22.52 o
  10   0   8       87.34       97.60      6.68 o
  11   0   8      160.43      162.53      8.94 o
  12   0   8       93.61      100.41     10.02 o
  13   0   8        0.72       -1.61      4.24 o
  14   0   8       28.12       17.42      5.31 o
  15   0   8       16.79       34.30      8.08 o
   1   1   8      218.38      241.49      5.59 o
   2   1   8      588.59      670.97     13.45 o
   3   1   8       18.49       40.09      2.38 o
   4   1   8     1057.70     1076.13     19.30 o
   5   1   8     1802.63     1711.16     36.25 o
   6   1   8      813.36      731.40     18.08 o
   7   1   8       39.61       41.92      2.70 o
   8   1   8      692.42      743.82     15.83 o
   9   1   8      547.24      529.78     12.47 o
  10   1   8        0.83        2.59      2.73 o
  11   1   8        5.50        4.21      2.84 o
  12   1   8       53.94       54.03      4.28 o
  13   1   8       18.82       14.72      3.47 o
  14   1   8       30.20       31.21      4.72 o
  15   1   8        8.65        5.20      4.69 o
   0   2   8     2840.88     2896.52     75.92 o
   1   2   8      941.77      888.69     17.30 o
   2   2   8        2.55        0.21      1.07 o
   3   2   8      514.40      437.89      9.34 o
   4   2   8     2704.40     2841.70     52.97 o
   5   2   8      765.19      689.23     15.68 o
   6   2   8        0.14        2.03      1.63 o
   7   2   8       49.24       44.42      2.88 o
   8   2   8       36.36       28.64      2.66 o
   9   2   8      137.25      130.72      5.04 o
  10   2   8        1.43       -0.75      2.80 o
  11   2   8      107.94       97.30      5.49 o
  12   2   8       14.74        6.60      3.81 o
  13   2   8       37.06       33.28      7.20 o
  14   2   8        3.97        6.01      5.24 o
  15   2   8        7.17       13.34      8.02 o
   1   3   8       33.90       21.98      1.54 o
   2   3   8      184.08      224.49      5.51 o
   3   3   8      457.81      516.58      9.83 o
   4   3   8      422.33      514.57     12.07 o
   5   3   8      232.12      284.50      7.73 o
   6   3   8     1130.45     1228.65     26.60 o
   7   3   8      235.04      225.14      7.18 o
   8   3   8       56.45       55.74      3.38 o
   9   3   8      109.84       95.37      4.56 o
  10   3   8      532.93      532.29     14.34 o
  11   3   8       16.04       16.33      3.89 o
  12   3   8      128.23      113.76      6.14 o
  13   3   8        3.81       -3.43      3.43 o
  14   3   8       24.13       24.08      5.47 o
  15   3   8       11.41        3.95      5.47 o
   0   4   8       37.91       29.82      4.80 o
   1   4   8      100.39       79.83      2.82 o
   2   4   8      351.34      282.51      8.42 o
   3   4   8        1.40        8.61      1.24 o
   4   4   8       81.42       83.06      3.49 o
   5   4   8      514.35      505.24     11.17 o
   6   4   8       14.83       15.50      2.21 o
   7   4   8     2097.27     2163.35     41.58 o
   8   4   8      603.23      602.55     13.64 o
   9   4   8      190.15      186.15      6.59 o
  10   4   8      267.34      284.22     10.36 o
  11   4   8      229.97      220.69      8.44 o
  12   4   8       90.20       81.42      5.68 o
  13   4   8        9.72        0.97      4.85 o
  14   4   8        2.84       10.60      5.54 o
  15   4   8       73.57       65.46     10.32 o
   1   5   8      231.03      261.07      6.17 o
   2   5   8      186.79      198.34      5.07 o
   3   5   8       85.66      101.01      4.23 o
   4   5   8       62.77       58.00      4.49 o
   5   5   8      380.04      326.78     11.49 o
   6   5   8      285.72      241.02      6.73 o
   7   5   8      298.21      292.95      7.92 o
   8   5   8       35.01       42.68      3.36 o
   9   5   8      331.76      291.69      8.45 o
  10   5   8      242.26      261.33      8.13 o
  11   5   8       15.52       25.46      4.64 o
  12   5   8        3.99        2.20      4.44 o
  13   5   8       55.94       59.15      7.13 o
  14   5   8      105.87      113.37      9.78 o
   0   6   8      263.71      254.89      8.81 o
   1   6   8      735.13      677.96     15.21 o
   2   6   8       60.39       59.84      2.41 o
   3   6   8      863.90      930.73     16.98 o
   4   6   8      452.81      470.24     10.82 o
   5   6   8      850.04      843.75     17.47 o
   6   6   8       48.40       41.31      2.98 o
   7   6   8        6.32        7.07      2.45 o
   8   6   8      637.09      599.92     13.86 o
   9   6   8        1.30        8.60      3.13 o
  10   6   8       68.07       65.46      4.82 o
  11   6   8        5.20        1.29      3.26 o
  12   6   8       27.49       27.49      5.89 o
  13   6   8       47.57       44.47      7.11 o
  14   6   8        9.34        8.14      7.19 o
   1   7   8      211.43      199.32      6.15 o
   2   7   8       49.56       37.14      2.35 o
   3   7   8       92.45       65.77      2.84 o
   4   7   8     1032.97     1140.03     21.71 o
   5   7   8      114.40      149.94      4.60 o
   6   7   8     1092.80     1042.78     21.46 o
   7   7   8       18.83       25.66      3.99 o
   8   7   8      579.20      555.78     14.62 o
   9   7   8       71.18       74.20      4.95 o
  10   7   8        7.74        2.50      3.26 o
  11   7   8       95.32       96.60      5.88 o
  12   7   8        2.75        1.11      5.29 o
  13   7   8        0.15       -5.53      5.53 o
  14   7   8       17.98       22.16      8.32 o
   0   8   8     5259.71     5097.73    137.79 o
   1   8   8       31.15       30.89      3.00 o
   2   8   8        5.86       10.69      1.57 o
   3   8   8        8.35       14.62      1.73 o
   4   8   8        0.90       -1.58      1.83 o
   5   8   8      279.24      277.24     12.01 o
   6   8   8      401.19      437.15     11.79 o
   7   8   8      254.91      248.01      8.40 o
   8   8   8       64.59       59.00      4.56 o
   9   8   8       16.44       13.19      3.58 o
  10   8   8       92.55       85.02      5.52 o
  11   8   8      160.82      154.92      8.33 o
  12   8   8       16.12       31.50      8.36 o
  13   8   8        6.25        6.71      7.76 o
   1   9   8       13.98       23.41      2.36 o
   2   9   8      185.11      190.12      5.01 o
   3   9   8       56.18       53.13      2.84 o
   4   9   8      332.86      337.26     10.86 o
   5   9   8       17.64       20.49      3.18 o
   6   9   8      133.63      117.80      5.56 o
   7   9   8       14.65       16.53      4.89 o
   8   9   8        2.05       -0.76      3.05 o
   9   9   8       38.92       41.23      4.53 o
  10   9   8      213.26      200.47     12.54 o
  11   9   8        4.79        1.73      4.17 o
  12   9   8       34.84       40.55      6.98 o
  13   9   8        5.68       10.27      7.82 o
   0  10   8       20.94       29.04      6.74 o
   1  10   8      620.31      571.94     13.85 o
   2  10   8      514.56      484.27     12.35 o
   3  10   8       27.19       27.27      2.89 o
   4  10   8      398.49      371.67     11.86 o
   5  10   8      178.47      186.01      7.78 o
   6  10   8      182.77      183.08      7.18 o
   7  10   8       21.36       18.18      3.79 o
   8  10   8        5.97        0.09      2.92 o
   9  10   8        7.70        7.68      3.49 o
  10  10   8       95.26       92.22      7.03 o
  11  10   8        0.32        3.58      4.23 o
  12  10   8       10.26        9.19      5.54 o
   1  11   8      146.56      135.97      5.10 o
   2  11   8      690.35      718.60     19.35 o
   3  11   8     1862.30     1855.39     44.84 o
   4  11   8      284.92      261.73      9.66 o
   5  11   8      117.35      108.66      6.11 o
   6  11   8        6.28        9.28      3.15 o
   7  11   8      193.27      206.82     12.07 o
   8  11   8       67.47       65.37      4.99 o
   9  11   8        1.87        2.33      3.53 o
  10  11   8       19.94       16.93      5.11 o
  11  11   8       37.31       59.40      7.54 o
  12  11   8       27.91       32.77      8.93 o
   0  12   8      242.55      253.17     12.81 o
   1  12   8       79.02       77.45      4.50 o
   2  12   8      633.30      659.29     18.27 o
   3  12   8       73.17       69.68      8.03 o
   4  12   8      149.71      154.77      7.52 o
   5  12   8       38.92       29.94      4.13 o
   6  12   8      113.40      114.18      6.66 o
   7  12   8       12.81        7.26      5.04 o
   8  12   8        3.92        7.75      3.57 o
   9  12   8       51.89       63.23      6.30 o
  10  12   8        7.85       12.51      5.89 o
  11  12   8       37.87       36.44     13.42 o
   1  13   8       18.84       16.86      3.47 o
   2  13   8       50.53       46.84      5.11 o
   3  13   8       13.09       18.81      4.24 o
   4  13   8       12.67       13.30      3.58 o
   5  13   8        2.00        4.69      3.58 o
   6  13   8        9.97       15.48      3.98 o
   7  13   8        0.19        3.85      3.52 o
   8  13   8       71.91       93.63      6.16 o
   9  13   8       27.85       42.66      6.61 o
  10  13   8        7.08       13.42      7.82 o
   0  14   8       89.67       88.78      7.76 o
   1  14   8       22.72       18.87      4.00 o
   2  14   8        3.79        7.10      3.59 o
   3  14   8       35.82       27.58      4.70 o
   4  14   8       29.47       22.13      4.70 o
   5  14   8       14.37        8.21      4.39 o
   6  14   8       16.66       16.94      4.36 o
   7  14   8       10.70       19.49      4.74 o
   8  14   8        3.22       18.16     11.84 o
   9  14   8        4.54       -2.37      6.70 o
   1  15   8       75.21       68.10      6.22 o
   2  15   8       17.79       21.56      4.70 o
   3  15   8        3.84        5.94      4.05 o
   4  15   8       89.90       87.33      7.27 o
   5  15   8       18.36       20.19      5.15 o
   6  15   8        5.91        8.01      5.50 o
   0  16   8       48.52       41.85     11.06 o
   1  16   8        0.33        3.10      4.39 o
   2  16   8       12.11       10.81      4.51 o
   3  16   8        5.59       11.96      5.92 o
   4  16   8        4.37        5.03      9.48 o
   5  16   8        1.39        7.11      7.11 o
   6  16   8       19.24       26.85      9.48 o
   2  17   8       12.92        4.74      7.11 o
   1   1   9      164.05      173.04      5.24 o
   2   1   9      788.17      768.95     15.28 o
   3   1   9     2047.53     2106.89     39.65 o
   4   1   9      391.79      361.02      8.18 o
   5   1   9      617.48      659.80     12.02 o
   6   1   9      398.09      468.00     10.22 o
   7   1   9        4.32        6.04      2.08 o
   8   1   9      222.30      236.22      8.11 o
   9   1   9      226.30      222.34      7.76 o
  10   1   9      355.61      354.24     10.67 o
  11   1   9       30.40       29.14      3.93 o
  12   1   9        2.97        0.88      3.12 o
  13   1   9        0.02       -3.25      3.25 o
  14   1   9        0.81        2.55      3.64 o
  15   1   9        9.38        8.73      5.76 o
   0   2   9     2268.85     2159.01     57.21 o
   1   2   9      504.80      525.46     10.03 o
   2   2   9        3.43        7.37      1.90 o
   3   2   9     1539.72     1506.04     28.74 o
   4   2   9      148.56      189.26      5.84 o
   5   2   9     1197.69     1341.34     28.74 o
   6   2   9      244.45      234.44      6.99 o
   7   2   9      665.41      701.89     16.36 o
   8   2   9      261.05      280.62      7.75 o
   9   2   9       68.94       75.16      4.72 o
  10   2   9      220.91      225.16      8.25 o
  11   2   9       43.15       44.51      4.37 o
  12   2   9       20.71       17.06      3.88 o
  13   2   9       33.31       39.60      4.79 o
  14   2   9       20.73       25.20      5.22 o
  15   2   9       48.36       50.48      6.41 o
   1   3   9     1335.38     1404.11     26.85 o
   2   3   9     4104.48     4848.40     89.40 o
   3   3   9      279.67      317.64      6.60 o
   4   3   9      654.98      718.56     13.27 o
   5   3   9       70.70       45.46      4.16 o
   6   3   9        9.19        9.81      2.18 o
   7   3   9      146.60      177.06      5.78 o
   8   3   9      101.05       99.76      4.46 o
   9   3   9      425.41      446.64     11.08 o
  10   3   9       13.50       12.32      3.43 o
  11   3   9        0.63       -0.32      3.07 o
  12   3   9       12.64        7.36      3.64 o
  13   3   9       11.99        9.83      4.54 o
  14   3   9        0.00       -2.87      4.23 o
  15   3   9       15.56       25.43      9.48 o
   0   4   9     1570.60     1597.74     43.03 o
   1   4   9      157.39      111.05      3.58 o
   2   4   9     1485.41     1705.87     28.05 o
   3   4   9      900.94      944.73     22.18 o
   4   4   9      110.31       96.79      3.66 o
   5   4   9      885.56      824.47     18.67 o
   6   4   9       80.95       82.82      4.05 o
   7   4   9      121.75      143.56      5.22 o
   8   4   9      145.96      128.72      5.06 o
   9   4   9        7.11       17.03      2.93 o
  10   4   9      296.03      294.47      9.87 o
  11   4   9       42.46       32.05      4.28 o
  12   4   9        2.70        2.78      3.31 o
  13   4   9       52.25       50.45      6.95 o
  14   4   9        7.42        9.43      5.57 o
   1   5   9       25.90       32.73      2.04 o
   2   5   9        0.03       -0.22      1.05 o
   3   5   9      311.35      286.22      6.24 o
   4   5   9      177.93      184.58      4.40 o
   5   5   9       11.02       25.05      2.47 o
   6   5   9      186.56      176.24      6.19 o
   7   5   9        4.38        6.18      2.39 o
   8   5   9      292.27      265.84      9.36 o
   9   5   9      149.60      133.12      5.53 o
  10   5   9      248.73      216.22      7.31 o
  11   5   9      146.04      135.17      7.58 o
  12   5   9       12.38        4.02      4.21 o
  13   5   9        1.07        3.86      5.31 o
  14   5   9        5.56       10.27      7.26 o
   0   6   9      592.84      667.39     19.46 o
   1   6   9      821.42      880.99     16.39 o
   2   6   9      494.90      524.05     11.17 o
   3   6   9      112.28       92.34      4.10 o
   4   6   9       10.26        8.89      1.44 o
   5   6   9        0.01        6.20      2.14 o
   6   6   9     1169.47     1183.11     26.16 o
   7   6   9        1.00       -2.18      2.18 o
   8   6   9      468.86      484.23     11.89 o
   9   6   9       40.66       44.07      3.67 o
  10   6   9        1.71        1.09      3.00 o
  11   6   9       13.11        9.37      4.33 o
  12   6   9        1.83        0.54      4.17 o
  13   6   9        2.68        4.51      5.31 o
  14   6   9       11.82        9.83      7.52 o
   1   7   9      494.12      523.10     12.43 o
   2   7   9       26.41       23.71      1.78 o
   3   7   9       23.52       26.74      1.86 o
   4   7   9        0.18       -0.25      1.98 o
   5   7   9     1078.50     1087.72     21.89 o
   6   7   9      141.15      135.49      5.61 o
   7   7   9        0.06       -0.96      2.77 o
   8   7   9      179.85      177.93      7.23 o
   9   7   9        2.32        2.86      4.12 o
  10   7   9      178.30      165.99      7.38 o
  11   7   9        9.83        8.51      4.29 o
  12   7   9       20.14       12.63      5.47 o
  13   7   9       86.58       83.65     10.88 o
  14   7   9       18.02       12.75      9.48 o
   0   8   9     1090.32      942.67     33.56 o
   1   8   9      237.71      223.64      6.01 o
   2   8   9      238.73      228.17      6.84 o
   3   8   9      356.28      380.16      8.13 o
   4   8   9      541.35      545.83     16.15 o
   5   8   9        7.41        6.61      2.54 o
   6   8   9       27.25       31.76      3.95 o
   7   8   9      132.86      143.14      6.35 o
   8   8   9      914.85      863.81     21.00 o
   9   8   9       22.05       20.11      3.71 o
  10   8   9       36.17       33.10      4.28 o
  11   8   9        0.01       -3.78      3.78 o
  12   8   9       51.33       44.59      7.07 o
  13   8   9       22.71       24.10      8.64 o
   1   9   9      320.95      302.43      7.67 o
   2   9   9       16.55       13.27      1.89 o
   3   9   9      205.25      199.51      5.79 o
   4   9   9      232.54      201.41      7.99 o
   5   9   9       16.53        4.11      2.91 o
   6   9   9       31.65       43.98      4.48 o
   7   9   9      449.08      459.68     12.92 o
   8   9   9      215.92      217.91      9.15 o
   9   9   9       38.12       37.56      4.40 o
  10   9   9       77.96       64.50      5.32 o
  11   9   9       14.59       13.92      4.61 o
  12   9   9       31.74       22.11      8.38 o
  13   9   9        7.78       -1.11      7.52 o
   0  10   9     1946.64     1965.05     53.65 o
   1  10   9       83.02       76.10      4.57 o
   2  10   9      655.68      665.56     15.89 o
   3  10   9      200.92      181.51      7.49 o
   4  10   9      182.20      184.32      7.90 o
   5  10   9      197.66      216.45      8.78 o
   6  10   9       10.97        9.94      3.52 o
   7  10   9        0.10       -2.00      3.00 o
   8  10   9        0.19        3.83      3.22 o
   9  10   9       51.79       64.08      5.28 o
  10  10   9      542.34      638.85     22.92 o
  11  10   9        7.72       12.04      5.54 o
  12  10   9       10.72       11.41      7.52 o
   1  11   9      206.08      212.11      7.19 o
   2  11   9      967.25      968.55     31.92 o
   3  11   9        3.87        3.16      3.16 o
   4  11   9       46.67       39.62      4.23 o
   5  11   9        4.66        5.73      3.59 o
   6  11   9       15.44       11.24      3.52 o
   7  11   9       56.77       51.66      5.04 o
   8  11   9        0.14       -1.10      3.13 o
   9  11   9       23.08       26.32      4.39 o
  10  11   9       43.23       46.13      5.86 o
  11  11   9        0.45        6.91      5.43 o
   0  12   9        5.32        3.63      4.16 o
   1  12   9      162.77      171.77      7.47 o
   2  12   9       41.50       42.00      4.97 o
   3  12   9      121.94      103.31      5.92 o
   4  12   9        4.20        1.58      2.96 o
   5  12   9       74.27       75.01      5.51 o
   6  12   9        4.30        3.57      3.76 o
   7  12   9       11.34        6.28      3.81 o
   8  12   9       38.77       52.26      5.58 o
   9  12   9       19.28       17.51      4.83 o
  10  12   9       38.40       43.95      7.14 o
  11  12   9       16.04       16.79      8.64 o
   1  13   9       58.82       50.71      4.29 o
   2  13   9       26.40       22.43      4.51 o
   3  13   9       26.98       31.54      4.85 o
   4  13   9       77.70       80.60      5.82 o
   5  13   9        0.37        3.67      3.41 o
   6  13   9        0.36        3.39      3.84 o
   7  13   9       51.86       43.64      5.28 o
   8  13   9       21.21       34.38      9.70 o
   9  13   9        5.08        1.58      8.69 o
  10  13   9        7.34        7.72      7.52 o
   0  14   9       37.33       34.89      6.07 o
   1  14   9        7.42        8.39      4.35 o
   2  14   9        3.71        0.53      3.59 o
   3  14   9       12.26       18.69      4.51 o
   4  14   9       79.57       96.16      7.41 o
   5  14   9        1.45       -3.93      3.93 o
   6  14   9        1.42        7.37      4.13 o
   7  14   9       95.02      103.19      7.28 o
   8  14   9       95.05      126.35     16.58 o
   9  14   9        3.31       -3.16     10.27 o
   1  15   9        8.56        1.17      3.72 o
   2  15   9        8.25       14.33      4.76 o
   3  15   9       34.03       42.92      5.76 o
   4  15   9        5.80       13.95      4.56 o
   5  15   9       27.41       36.11      7.19 o
   6  15   9       54.98       53.70     11.06 o
   7  15   9        0.08        2.37      7.90 o
   0  16   9      379.22      444.23     20.94 o
   1  16   9        0.01        8.31      5.84 o
   2  16   9        0.64        6.11      5.28 o
   3  16   9       27.00       20.46      6.40 o
   4  16   9        5.41        4.74      5.50 o
   5  16   9       28.26       30.01      9.48 o
   2  17   9       10.70       15.79      8.69 o
   0   0  10       12.06        9.74      2.47 o
   1   0  10       61.36       40.31      3.02 o
   2   0  10     2162.58     2191.72     62.04 o
   3   0  10       46.77       50.40      3.34 o
   4   0  10      835.69      871.32     33.06 o
   5   0  10      804.59      972.67     31.44 o
   6   0  10     4599.61     4902.93    128.68 o
   7   0  10     1769.99     1851.04     50.43 o
   8   0  10      917.25      988.99     36.07 o
   9   0  10      180.72      177.23     11.44 o
  10   0  10       69.07       67.13      7.82 o
  11   0  10        0.55       -5.58      6.71 o
  12   0  10       73.07       71.58      8.69 o
  13   0  10       19.49        8.05      5.84 o
  14   0  10       45.88       54.49     13.82 o
  15   0  10      127.27      133.47     17.37 o
   1   1  10      607.88      613.68     12.58 o
   2   1  10      753.74      676.03     13.83 o
   3   1  10      412.19      451.35      9.82 o
   4   1  10      509.36      487.41     10.55 o
   5   1  10       69.30      102.19      3.64 o
   6   1  10      338.72      377.21      8.74 o
   7   1  10      433.66      368.74      9.92 o
   8   1  10      872.47      858.11     22.53 o
   9   1  10        9.78        9.59      3.34 o
  10   1  10       33.90       43.78      5.81 o
  11   1  10        0.30       -3.36      3.41 o
  12   1  10        2.07       -1.30      3.34 o
  13   1  10       14.56       14.00      4.63 o
  14   1  10       15.00        3.70      5.36 o
  15   1  10        0.02        6.51      6.96 o
   0   2  10     1998.12     1996.64     53.32 o
   1   2  10      559.06      715.47     13.40 o
   2   2  10      458.84      384.28      8.60 o
   3   2  10       28.13       30.74      2.06 o
   4   2  10     1129.61     1150.42     22.55 o
   5   2  10      704.69      651.93     11.58 o
   6   2  10      124.98      139.50      5.89 o
   7   2  10       78.03       77.73      4.69 o
   8   2  10       71.50       66.76      3.93 o
   9   2  10        8.77        7.27      3.52 o
  10   2  10      308.13      306.65     11.06 o
  11   2  10        6.61        4.06      3.28 o
  12   2  10       24.66       27.48      4.20 o
  13   2  10       25.45       23.49      4.72 o
  14   2  10        0.21       -1.79      4.07 o
   1   3  10       97.53       87.31      3.02 o
   2   3  10        6.35        3.28      1.42 o
   3   3  10       15.70       20.05      1.74 o
   4   3  10        8.31        8.87      1.12 o
   5   3  10       23.91       30.71      2.61 o
   6   3  10       25.46       30.08      2.80 o
   7   3  10      638.16      615.95     14.94 o
   8   3  10      566.68      537.75     13.68 o
   9   3  10     1554.33     1524.19     46.00 o
  10   3  10       99.81       98.87      5.65 o
  11   3  10      153.21      155.84      7.18 o
  12   3  10       25.34       23.96      4.22 o
  13   3  10        4.63        1.97      6.91 o
  14   3  10       66.91       68.41      6.69 o
   0   4  10       51.68       76.78      4.39 o
   1   4  10     1974.39     2063.20     39.03 o
   2   4  10      156.75      109.47      3.39 o
   3   4  10        9.57        9.35      1.41 o
   4   4  10        3.83        7.94      1.09 o
   5   4  10      198.72      189.95      6.31 o
   6   4  10       30.19       36.19      2.92 o
   7   4  10       78.33       60.51      3.80 o
   8   4  10      136.17      122.05      7.15 o
   9   4  10      100.79       98.49      4.75 o
  10   4  10       79.04       74.67      5.18 o
  11   4  10      110.98      102.00      5.92 o
  12   4  10       19.59        9.47      3.87 o
  13   4  10        0.74        3.73      4.07 o
  14   4  10        6.91        0.66      6.63 o
   1   5  10        0.01       -1.32      1.32 o
   2   5  10      111.81      160.41      4.89 o
   3   5  10        3.41        3.92      1.24 o
   4   5  10       98.52      104.00      3.65 o
   5   5  10       17.86       21.80      2.47 o
   6   5  10      336.11      341.89      9.48 o
   7   5  10      978.89      974.06     22.33 o
   8   5  10     1636.18     1479.64     49.33 o
   9   5  10        5.95        3.26      2.79 o
  10   5  10        1.91       -1.75      3.02 o
  11   5  10        4.63        2.31      3.67 o
  12   5  10       21.38       20.21      4.90 o
  13   5  10       26.64       25.85      6.28 o
  14   5  10       55.06       68.62     10.57 o
   0   6  10      359.48      425.40     13.52 o
   1   6  10      536.54      592.58     12.52 o
   2   6  10      253.76      214.88      5.18 o
   3   6  10      596.94      578.37     12.30 o
   4   6  10        4.29        4.47      1.63 o
   5   6  10      502.18      483.34     12.19 o
   6   6  10      680.08      691.36     16.45 o
   7   6  10       10.04        8.50      2.81 o
   8   6  10      482.81      490.63     13.18 o
   9   6  10      105.80      101.07      4.96 o
  10   6  10        0.07       -0.23      3.06 o
  11   6  10       80.03       65.55      6.07 o
  12   6  10        0.27       -3.54      4.44 o
  13   6  10       23.17       31.09      6.49 o
  14   6  10       58.52       65.69     10.61 o
   1   7  10       77.99       83.51      3.32 o
   2   7  10      154.70      130.52      4.35 o
   3   7  10      209.70      196.91      5.06 o
   4   7  10      273.37      292.05      7.46 o
   5   7  10       92.08      107.53      4.43 o
   6   7  10      575.27      578.96     17.27 o
   7   7  10       38.52       19.61      3.34 o
   8   7  10       56.11       65.34      4.65 o
   9   7  10       36.68       34.14      4.10 o
  10   7  10        1.36        4.30      5.18 o
  11   7  10       32.40       29.09      5.13 o
  12   7  10        8.98       -0.77      5.95 o
  13   7  10        9.05       -2.54      6.40 o
   0   8  10       30.72       34.39      3.47 o
   1   8  10     1199.96     1141.86     32.47 o
   2   8  10      245.18      211.11      5.46 o
   3   8  10       45.98       47.87      2.48 o
   4   8  10     1567.60     1558.61     30.52 o
   5   8  10       21.98       23.95      3.04 o
   6   8  10      869.42      812.14     21.83 o
   7   8  10       28.57       27.54      4.00 o
   8   8  10       36.73       42.21      6.04 o
   9   8  10       12.15        9.19      3.66 o
  10   8  10        0.13       -3.24      3.24 o
  11   8  10      158.22      156.62      8.85 o
  12   8  10        1.59       -5.33      7.11 o
  13   8  10        0.26       -0.06      6.96 o
   1   9  10       11.87        9.18      2.08 o
   2   9  10      330.93      332.20      7.51 o
   3   9  10       12.79       17.63      2.95 o
   4   9  10      574.99      563.41     16.20 o
   5   9  10       23.06       14.19      3.44 o
   6   9  10      878.27      880.57     23.62 o
   7   9  10        0.66        2.90      3.34 o
   8   9  10        3.34       -0.63      3.24 o
   9   9  10       60.38       50.81      4.98 o
  10   9  10       43.49       44.16      4.99 o
  11   9  10       40.47       29.08      6.00 o
  12   9  10       19.12       14.95      7.76 o
   0  10  10     1460.98     1415.87     39.74 o
   1  10  10      222.65      231.87      8.37 o
   2  10  10      168.27      168.31      6.26 o
   3  10  10       51.63       40.98      4.13 o
   4  10  10      306.29      285.02     10.07 o
   5  10  10      154.92      150.59      7.20 o
   6  10  10       31.93       29.11      4.13 o
   7  10  10        4.61        1.35      3.27 o
   8  10  10       32.35       21.41      4.32 o
   9  10  10       23.53       28.74      4.88 o
  10  10  10       23.33       11.51      4.30 o
  11  10  10        1.72       -0.30      5.31 o
  12  10  10       43.55       56.35     14.61 o
   1  11  10        6.22       10.49      2.77 o
   2  11  10        2.82        2.98      3.12 o
   3  11  10       31.62       27.58      5.13 o
   4  11  10      174.23      148.90      7.20 o
   5  11  10        9.54        3.36      3.82 o
   6  11  10       83.79       82.36      5.82 o
   7  11  10       53.10       54.91      5.11 o
   8  11  10        0.85        8.99      4.07 o
   9  11  10       39.30       41.49      5.37 o
  10  11  10       57.41       59.89      8.88 o
  11  11  10        6.56        4.47      7.75 o
   0  12  10      241.38      254.49     16.98 o
   1  12  10      831.93      780.48     21.02 o
   2  12  10       17.09       20.78      4.35 o
   3  12  10        7.86        8.55      3.24 o
   4  12  10        0.27        1.90      3.12 o
   5  12  10        1.53        3.92      3.34 o
   6  12  10        0.41       -2.81      3.42 o
   7  12  10        0.92        0.37      3.87 o
   8  12  10       17.19       17.49      4.63 o
   9  12  10       35.94       35.00      6.49 o
  10  12  10        3.30        7.37      7.90 o
   1  13  10       73.74       70.49      6.75 o
   2  13  10       61.91       53.43      6.45 o
   3  13  10        2.65       -0.31      3.32 o
   4  13  10       13.42       12.43      6.55 o
   5  13  10        0.01       -2.25      3.34 o
   6  13  10       32.51       49.62      5.32 o
   7  13  10       51.63       66.55      5.98 o
   8  13  10       11.27       16.39      5.44 o
   9  13  10       39.06       57.64     13.42 o
   0  14  10      150.80      149.27     15.01 o
   1  14  10       37.30       47.06      5.43 o
   2  14  10        0.41        1.31      3.78 o
   3  14  10        7.25        2.63      4.10 o
   4  14  10        2.58        2.37      4.10 o
   5  14  10       23.48       32.58      5.73 o
   6  14  10       15.93       29.98      4.88 o
   7  14  10       19.17       23.75      7.19 o
   8  14  10        2.21       11.45      6.70 o
   1  15  10       18.77       14.88      4.70 o
   2  15  10       13.89       23.75      5.57 o
   3  15  10        2.36        5.83      4.35 o
   4  15  10       11.10       22.23      6.73 o
   5  15  10        2.38       -1.08      5.28 o
   6  15  10       23.48       18.95      9.48 o
   7  15  10       13.88       16.58      9.48 o
   2  16  10        9.13       13.03      5.58 o
   3  16  10        0.10       10.27      8.69 o
   4  16  10        7.34        7.11      7.90 o
   1   1  11       72.58       50.98      3.95 o
   2   1  11     1390.65     1450.49     28.03 o
   3   1  11      150.73      161.81      4.66 o
   4   1  11      369.83      399.26      9.15 o
   5   1  11       14.93       13.91      1.89 o
   6   1  11      513.56      444.21     10.13 o
   7   1  11      116.96      115.36      4.88 o
   8   1  11      370.14      335.61     11.25 o
   9   1  11      607.95      565.02     16.50 o
  10   1  11       12.09        9.72      3.81 o
  11   1  11        3.48        0.91      3.64 o
  12   1  11       30.49       35.21      5.02 o
  13   1  11        3.41        0.15      4.00 o
  14   1  11        0.85        0.31      4.36 o
   0   2  11      202.72      188.12      7.30 o
   1   2  11      669.65      772.58     14.43 o
   2   2  11      163.66      209.75      5.62 o
   3   2  11       78.57      106.91      3.78 o
   4   2  11     1669.76     1631.40     31.43 o
   5   2  11      179.61      149.63      6.30 o
   6   2  11       83.92      105.27      4.95 o
   7   2  11      429.94      433.89     12.66 o
   8   2  11       17.39        4.53      3.08 o
   9   2  11      233.21      197.00      8.37 o
  10   2  11        4.20        1.13      3.41 o
  11   2  11        3.67        3.68      3.64 o
  12   2  11       37.74       27.92      5.47 o
  13   2  11        1.22        1.79      4.00 o
  14   2  11       13.38       23.15      6.38 o
   1   3  11     3750.33     3881.43     66.63 o
   2   3  11      658.65      768.95     15.65 o
   3   3  11        2.73        4.76      1.64 o
   4   3  11      325.05      325.30      7.83 o
   5   3  11        8.07        1.91      1.65 o
   6   3  11       28.34       19.47      3.90 o
   7   3  11      553.76      503.75     12.87 o
   8   3  11       46.67       82.54      4.78 o
   9   3  11       48.68       60.88      5.20 o
  10   3  11        7.33        7.79      3.84 o
  11   3  11       30.88       24.24      4.63 o
  12   3  11       19.59       12.04      4.34 o
  13   3  11        9.72        7.86      4.40 o
  14   3  11        0.06        6.09      7.50 o
   0   4  11     6392.46     6704.69    174.52 o
   1   4  11     1439.31     1553.61     29.91 o
   2   4  11       52.17       59.10      2.53 o
   3   4  11     1190.64     1106.29     21.90 o
   4   4  11      105.43       91.17      4.13 o
   5   4  11       56.34       55.00      3.38 o
   6   4  11        5.15       -1.65      2.61 o
   7   4  11       94.79       77.99      4.29 o
   8   4  11       47.76       36.76      5.18 o
   9   4  11       10.58       10.90      3.88 o
  10   4  11       89.77       99.08      9.00 o
  11   4  11       15.32       13.17      4.17 o
  12   4  11       17.52       15.47      4.40 o
  13   4  11       31.72       23.94     11.23 o
  14   4  11       41.54       56.07     13.42 o
   1   5  11      405.07      485.46     10.64 o
   2   5  11       42.16       60.25      2.54 o
   3   5  11      101.86      106.72      5.94 o
   4   5  11      290.45      254.25      6.42 o
   5   5  11        0.98       -1.03      1.91 o
   6   5  11       50.60       41.41      3.49 o
   7   5  11       38.22       38.28      3.56 o
   8   5  11      218.36      216.73      7.69 o
   9   5  11       93.43       89.46      6.06 o
  10   5  11       19.11        7.60      4.13 o
  11   5  11      187.03      186.68     10.43 o
  12   5  11        2.61       -0.16      5.17 o
  13   5  11        1.83       -1.50      5.08 o
  14   5  11        2.40        9.48     11.05 o
   0   6  11      298.44      340.45     11.39 o
   1   6  11        4.81        7.19      1.66 o
   2   6  11        0.31        2.31      1.36 o
   3   6  11      145.08      175.34      4.66 o
   4   6  11       41.23       36.11      2.58 o
   5   6  11        0.01       -1.06      2.10 o
   6   6  11      432.99      425.40     13.01 o
   7   6  11       54.43       52.17      4.00 o
   8   6  11      439.28      391.60     12.48 o
   9   6  11      339.15      309.81      9.92 o
  10   6  11      299.46      251.41     12.52 o
  11   6  11        1.07        5.93      8.09 o
  12   6  11        2.82        0.26      5.01 o
  13   6  11        3.33       -3.16      9.48 o
   1   7  11       73.51       61.14      3.08 o
   2   7  11        5.32        2.76      1.39 o
   3   7  11       52.15       56.26      2.64 o
   4   7  11       23.53       29.92      2.58 o
   5   7  11      165.28      164.72      5.84 o
   6   7  11      596.92      606.18     15.18 o
   7   7  11       94.34       91.94      5.02 o
   8   7  11        5.88       10.22      3.61 o
   9   7  11       53.15       52.06      5.06 o
  10   7  11      246.70      259.70     10.50 o
  11   7  11        2.58       -1.43      7.04 o
  12   7  11        0.08        3.04      5.31 o
  13   7  11        0.66       -3.16      8.69 o
   0   8  11        0.96        2.48      2.66 o
   1   8  11      853.67      872.05     19.87 o
   2   8  11       30.02       27.61      2.17 o
   3   8  11      234.45      223.43      6.39 o
   4   8  11      718.16      684.63     14.82 o
   5   8  11       49.01       48.12      5.52 o
   6   8  11      239.76      261.93     12.77 o
   7   8  11      128.57      138.23      7.09 o
   8   8  11      117.25      100.53      6.26 o
   9   8  11       38.61       31.50      5.33 o
  10   8  11       77.34       72.06      6.17 o
  11   8  11        0.58        0.94      5.11 o
  12   8  11        0.58        3.95      9.48 o
  13   8  11       21.02        9.48     11.05 o
   1   9  11        0.62        0.77      2.08 o
   2   9  11      631.65      615.89     12.47 o
   3   9  11        5.66       10.81      2.63 o
   4   9  11       50.76       50.51      4.53 o
   5   9  11       66.75       62.60      4.78 o
   6   9  11       15.41       10.38      3.44 o
   7   9  11      258.56      281.36     10.65 o
   8   9  11      187.54      203.26      9.13 o
   9   9  11        5.32        2.39      5.81 o
  10   9  11      139.53      133.52     14.32 o
  11   9  11        3.25       13.48      9.08 o
  12   9  11        0.14       -8.69      9.48 o
   0  10  11      294.38      284.02     10.93 o
   1  10  11     1102.29     1079.51     24.40 o
   2  10  11      611.77      575.50     16.40 o
   3  10  11      286.16      291.35     10.27 o
   4  10  11      107.54      103.16      6.01 o
   5  10  11       47.62       48.43      4.61 o
   6  10  11      135.09      167.45      7.87 o
   7  10  11        4.90        7.50      3.71 o
   8  10  11      129.29      130.10      7.28 o
   9  10  11      262.71      276.44     11.24 o
  10  10  11       96.15       96.82     12.65 o
  11  10  11       27.70       18.16     11.84 o
   1  11  11      478.68      476.91     12.70 o
   2  11  11      240.13      249.83      9.36 o
   3  11  11       10.80        9.87      3.55 o
   4  11  11      108.19      109.67      6.30 o
   5  11  11        5.08        7.66      3.41 o
   6  11  11        0.00       -2.69      3.12 o
   7  11  11        0.71        0.10      3.44 o
   8  11  11        0.04       -1.31      3.52 o
   9  11  11       42.58       33.24      5.40 o
  10  11  11        7.55        8.42      5.47 o
  11  11  11        8.99       13.07      7.40 o
   0  12  11       13.55       16.08      5.53 o
   1  12  11        5.47        8.98      3.29 o
   2  12  11       98.50      102.67      6.81 o
   3  12  11       27.80       33.25      6.29 o
   4  12  11        0.29        1.53      3.12 o
   5  12  11      113.64      113.81      6.70 o
   6  12  11       26.29       26.87      4.51 o
   7  12  11        5.14        7.57      4.00 o
   8  12  11       60.77       96.53      7.00 o
   9  12  11        0.03        1.43      5.11 o
  10  12  11       27.55       39.48     12.63 o
   1  13  11        0.04       -2.94      2.94 o
   2  13  11        4.37       -1.24      3.45 o
   3  13  11       69.07       75.03      6.38 o
   4  13  11       83.55       99.10      7.75 o
   5  13  11       58.54       69.94      5.71 o
   6  13  11        0.39        7.40      4.07 o
   7  13  11       23.96       23.61      4.67 o
   8  13  11        5.01        8.95      5.47 o
   9  13  11       24.01       31.59     11.84 o
   0  14  11        5.38       -2.37      7.11 o
   1  14  11        0.42        1.23      3.41 o
   2  14  11       54.59       58.37      6.19 o
   3  14  11        0.39        6.22      4.26 o
   4  14  11        1.71        4.69      4.08 o
   5  14  11        5.44        3.16      4.56 o
   6  14  11       46.59       31.61      7.26 o
   7  14  11        0.28        5.17      6.32 o
   8  14  11        8.00       13.73      7.19 o
   1  15  11       29.77       43.80      7.52 o
   2  15  11       13.11       15.88      5.23 o
   3  15  11        1.42        2.42      4.24 o
   4  15  11        0.00        3.41      5.28 o
   5  15  11       17.68       23.34      6.96 o
   3  16  11        1.79        5.53      7.90 o
   0   0  12       68.66       75.68      6.32 o
   1   0  12      249.80      282.41      9.72 o
   2   0  12      149.38      131.77      6.15 o
   3   0  12      502.68      444.23     15.46 o
   4   0  12        6.45        6.56      2.43 o
   5   0  12      223.62      168.11      7.28 o
   6   0  12       31.91       49.74      4.11 o
   7   0  12     1204.23     1093.16     48.66 o
   8   0  12      573.39      513.21     21.77 o
   9   0  12       18.72       29.67      8.69 o
  10   0  12        6.73        4.56      4.93 o
  11   0  12      205.73      233.22     14.23 o
  12   0  12        0.80        4.34      5.58 o
  13   0  12       35.81       26.23     10.66 o
  14   0  12        1.19        3.55      6.71 o
   1   1  12      289.57      294.25      7.20 o
   2   1  12       49.10       51.88      2.72 o
   3   1  12       26.51       21.37      2.06 o
   4   1  12        7.85        7.66      1.88 o
   5   1  12       41.19       41.39      2.65 o
   6   1  12     1414.11     1368.36     29.71 o
   7   1  12       91.43       98.45      5.82 o
   8   1  12      359.59      289.03     14.82 o
   9   1  12       24.27       23.30      4.07 o
  10   1  12       25.55       26.96      4.32 o
  11   1  12       26.87       28.91      4.61 o
  12   1  12       14.35        3.08      4.00 o
  13   1  12        7.96        7.90      4.53 o
  14   1  12       42.53       51.02      7.44 o
   0   2  12     1352.49     1247.91     34.60 o
   1   2  12       37.47       35.29      2.16 o
   2   2  12      657.16      669.79     14.08 o
   3   2  12       63.09       42.83      2.54 o
   4   2  12      558.70      541.02     11.79 o
   5   2  12     1909.65     1788.26     34.60 o
   6   2  12       52.88       57.84      4.36 o
   7   2  12      119.55      118.46      5.69 o
   8   2  12      234.01      236.28      9.28 o
   9   2  12        5.68        5.79      4.44 o
  10   2  12        2.11       -3.34      3.34 o
  11   2  12       54.68       47.31      5.49 o
  12   2  12       50.69       45.61      5.42 o
  13   2  12        1.92        0.31      4.32 o
  14   2  12       10.00        9.86      5.76 o
   1   3  12        1.85       -0.84      1.39 o
   2   3  12      680.25      794.76     15.07 o
   3   3  12       45.58       37.82      2.49 o
   4   3  12      138.66      136.73      4.49 o
   5   3  12      106.46      110.28      4.82 o
   6   3  12        0.39       -0.51      2.18 o
   7   3  12       36.26       26.18      4.20 o
   8   3  12     1247.38     1184.66     29.93 o
   9   3  12       13.26       13.43      4.78 o
  10   3  12      261.28      255.20     10.35 o
  11   3  12      140.12      158.53     10.49 o
  12   3  12       23.06       15.66      4.53 o
  13   3  12       11.30       11.06      4.71 o
  14   3  12       18.56       19.04      6.52 o
   0   4  12      243.68      267.79      9.58 o
   1   4  12       16.03        5.90      1.68 o
   2   4  12      103.29      101.61      3.46 o
   3   4  12       45.62       38.27      2.40 o
   4   4  12       26.98       19.13      1.92 o
   5   4  12      112.45      109.75      4.89 o
   6   4  12      240.73      225.01      7.49 o
   7   4  12      124.88      135.46      7.94 o
   8   4  12       42.28       40.90      3.90 o
   9   4  12        4.09        3.97      3.88 o
  10   4  12      356.77      336.29     12.43 o
  11   4  12        8.35        5.42      4.21 o
  12   4  12        0.15       -3.58      3.58 o
  13   4  12        2.81       -2.05      5.15 o
  14   4  12        0.03        1.58      9.48 o
   1   5  12      142.11      146.62      4.75 o
   2   5  12       13.19       12.54      1.73 o
   3   5  12        6.60        7.50      1.86 o
   4   5  12      152.29      141.78      5.49 o
   5   5  12      142.64      128.34      5.26 o
   6   5  12        1.77       -0.26      2.39 o
   7   5  12      349.43      293.42      9.08 o
   8   5  12      362.59      399.39     11.40 o
   9   5  12        9.27        8.75      3.81 o
  10   5  12        1.04       -3.54      4.56 o
  11   5  12        0.22        3.00      4.65 o
  12   5  12        7.69       -4.21      5.46 o
  13   5  12       17.67       14.04      8.69 o
   0   6  12      148.72      155.23      6.81 o
   1   6  12       13.30        8.04      1.74 o
   2   6  12       11.56       23.31      1.92 o
   3   6  12       73.85       66.61      2.88 o
   4   6  12      515.10      496.07     11.33 o
   5   6  12       77.47       60.54      4.18 o
   6   6  12     1123.26     1007.47     23.12 o
   7   6  12       16.81       22.22      3.38 o
   8   6  12       48.56       41.64      3.93 o
   9   6  12       69.76       76.99      5.04 o
  10   6  12       83.27       85.34      7.56 o
  11   6  12       66.06       55.15      6.95 o
  12   6  12        3.98        0.00      5.47 o
  13   6  12       75.00       74.23     15.79 o
   1   7  12      239.20      210.37      5.94 o
   2   7  12        0.06        0.38      1.53 o
   3   7  12      891.72      896.07     19.56 o
   4   7  12      506.10      468.28     12.13 o
   5   7  12      158.56      159.21      5.52 o
   6   7  12     1515.63     1407.86     31.13 o
   7   7  12       67.25       50.43      5.04 o
   8   7  12       67.87       63.70      5.36 o
   9   7  12       15.51       15.76      3.97 o
  10   7  12        0.30        0.37      4.29 o
  11   7  12       29.25       40.37      6.61 o
  12   7  12        5.07        8.50      6.96 o
  13   7  12       14.29       21.32     11.84 o
   0   8  12       33.69       29.45      3.65 o
   1   8  12       89.55      106.31      4.12 o
   2   8  12      780.89      712.79     15.26 o
   3   8  12      235.27      226.17      6.58 o
   4   8  12      366.10      383.88      9.53 o
   5   8  12       42.38       45.82      3.71 o
   6   8  12       17.69       17.94      3.83 o
   7   8  12      194.02      185.43      8.36 o
   8   8  12       96.97       95.88      7.05 o
   9   8  12       59.33       62.37      5.69 o
  10   8  12        0.00       -2.94      4.70 o
  11   8  12       35.11       20.81      6.22 o
  12   8  12       14.03       15.79     10.27 o
   1   9  12       73.51       68.71      4.02 o
   2   9  12       37.16       42.37      3.15 o
   3   9  12        0.77        3.47      2.44 o
   4   9  12      309.78      284.59     10.17 o
   5   9  12       98.40       90.86      5.82 o
   6   9  12      244.86      251.50      9.76 o
   7   9  12        9.15        8.15      4.33 o
   8   9  12      117.67      116.07      6.94 o
   9   9  12       34.53       44.43      5.44 o
  10   9  12       37.43       40.88      5.37 o
  11   9  12       11.11       17.81      7.52 o
  12   9  12       12.84        8.69     11.05 o
   0  10  12      382.90      459.79     19.53 o
   1  10  12      365.79      370.21      9.49 o
   2  10  12       18.12       27.44      3.09 o
   3  10  12       13.45       15.14      3.64 o
   4  10  12      246.70      231.77      9.08 o
   5  10  12       18.08       10.25      3.41 o
   6  10  12       10.72        4.28      3.78 o
   7  10  12       63.97       74.28      6.37 o
   8  10  12       31.99       38.53      5.11 o
   9  10  12       22.34       22.46      4.97 o
  10  10  12        0.41       -4.36      5.08 o
  11  10  12        0.02       -2.37      9.48 o
   1  11  12      208.73      177.11      7.69 o
   2  11  12      404.62      392.93     11.30 o
   3  11  12        4.86        6.20      3.34 o
   4  11  12       26.24       17.84      3.84 o
   5  11  12       24.25       29.47      4.45 o
   6  11  12        0.02        3.33      3.52 o
   7  11  12        8.08       11.09      3.89 o
   8  11  12        0.73        3.88      3.98 o
   9  11  12        2.91        1.17      4.07 o
  10  11  12        2.41        3.83      6.54 o
   0  12  12     1229.04     1187.67     42.76 o
   1  12  12        0.78        5.43      3.93 o
   2  12  12       25.99       35.32      4.32 o
   3  12  12       34.84       36.43      4.40 o
   4  12  12      118.29      115.74      6.70 o
   5  12  12        2.03        3.09      3.58 o
   6  12  12        2.61       -1.24      3.52 o
   7  12  12       17.33       22.31      4.79 o
   8  12  12       99.52      104.94      7.49 o
   9  12  12        0.96        1.77      5.17 o
  10  12  12       31.36       53.70     14.21 o
   1  13  12        0.01        2.51      5.06 o
   2  13  12       78.72       90.31      7.18 o
   3  13  12        0.51       -2.63      3.59 o
   4  13  12       19.06       19.34      4.61 o
   5  13  12       18.72       18.79      4.63 o
   6  13  12      131.34      150.32      8.28 o
   7  13  12        8.64        6.68      4.32 o
   8  13  12        1.35       11.54      7.19 o
   9  13  12        5.29       31.58     12.63 o
   0  14  12       74.48      100.29     13.42 o
   1  14  12       47.66       55.29      7.82 o
   2  14  12        9.56       14.82      4.21 o
   3  14  12       11.37       16.21      4.97 o
   4  14  12        2.23        3.81      4.39 o
   5  14  12       11.67       19.03      5.97 o
   6  14  12       38.85       38.71      7.26 o
   7  14  12        6.61       11.28      6.96 o
   1  15  12        4.96       12.42      6.71 o
   2  15  12       20.98       20.82      6.07 o
   3  15  12       58.84       63.99      8.08 o
   4  15  12        4.73       15.79      9.48 o
   3  16  12        1.79        3.16      8.69 o
   1   1  13      677.09      677.62     13.15 o
   2   1  13       72.85       81.01      3.42 o
   3   1  13        8.49        6.22      1.82 o
   4   1  13        0.05        1.45      2.98 o
   5   1  13      280.86      283.06      7.43 o
   6   1  13       31.64       30.11      3.26 o
   7   1  13      720.71      617.28     17.69 o
   8   1  13      196.46      169.82      8.09 o
   9   1  13      301.59      286.00     14.82 o
  10   1  13        6.53        3.18      3.61 o
  11   1  13       78.53       76.79      6.41 o
  12   1  13        8.95        1.80      4.74 o
  13   1  13       15.28       15.40      5.13 o
  14   1  13        0.21        2.76      6.70 o
   0   2  13        8.00       22.26      4.62 o
   1   2  13       56.44       51.76      2.59 o
   2   2  13      403.42      440.92     10.04 o
   3   2  13       42.80       32.02      2.54 o
   4   2  13       32.56       29.04      2.54 o
   5   2  13        2.77        1.71      2.12 o
   6   2  13      276.43      262.89      8.12 o
   7   2  13       11.02       23.96      4.00 o
   8   2  13       19.69       19.13      3.89 o
   9   2  13       82.32      100.06      6.39 o
  10   2  13        0.14       -3.16      3.49 o
  11   2  13       24.99       21.71      4.63 o
  12   2  13       14.77       17.88      6.04 o
  13   2  13       38.78       38.32      5.99 o
  14   2  13        3.58       -6.07      6.07 o
   1   3  13       17.98       12.57      1.83 o
   2   3  13      184.93      223.73      5.69 o
   3   3  13      105.10       86.36      3.67 o
   4   3  13       37.59       48.81      3.63 o
   5   3  13       35.81       38.98      3.33 o
   6   3  13       95.09       85.97      4.61 o
   7   3  13        3.94        5.79      2.77 o
   8   3  13       27.52       16.13      3.84 o
   9   3  13       48.79       46.20      4.97 o
  10   3  13       87.49       82.36      6.30 o
  11   3  13       31.27       25.83      4.76 o
  12   3  13       42.03       47.21      5.77 o
  13   3  13       57.81       65.07     11.43 o
   0   4  13     1783.76     1836.89     49.87 o
   1   4  13      344.32      390.89      8.49 o
   2   4  13       19.14       25.58      2.74 o
   3   4  13      248.48      271.74      6.56 o
   4   4  13     1027.72      916.05     22.07 o
   5   4  13       10.43        3.91      2.34 o
   6   4  13      290.96      237.98      8.20 o
   7   4  13       77.08       68.53      3.84 o
   8   4  13       30.40       25.64      3.53 o
   9   4  13       36.89       42.10      4.92 o
  10   4  13      245.29      254.30     10.65 o
  11   4  13       10.12        7.80      7.52 o
  12   4  13        0.04       -3.73      4.67 o
  13   4  13       24.01       18.45      7.52 o
   1   5  13      275.26      294.03      6.90 o
   2   5  13       11.57       12.77      1.77 o
   3   5  13      145.37      190.09      5.58 o
   4   5  13        0.24        0.39      2.03 o
   5   5  13       68.33       51.71      3.73 o
   6   5  13      203.97      197.49      6.36 o
   7   5  13       57.23       42.27      4.15 o
   8   5  13       88.76       84.76      4.91 o
   9   5  13      386.95      349.46     12.30 o
  10   5  13        9.61        4.90      4.21 o
  11   5  13       31.02       26.50      6.22 o
  12   5  13       54.80       58.03      7.44 o
  13   5  13       34.54       22.69      9.08 o
   0   6  13      116.64       96.79      5.43 o
   1   6  13      179.98      186.24      5.67 o
   2   6  13      373.11      391.43      9.38 o
   3   6  13       22.75       22.47      2.54 o
   4   6  13       29.67       23.01      2.82 o
   5   6  13      470.23      448.96      9.99 o
   6   6  13      100.30      117.30      7.47 o
   7   6  13      116.70       94.82      5.10 o
   8   6  13      143.06      147.17      7.45 o
   9   6  13        3.59        2.83      3.74 o
  10   6  13        0.26        0.80      5.77 o
  11   6  13       31.02       18.85      5.98 o
  12   6  13        0.29       -1.36      6.96 o
  13   6  13        0.27      -13.42     16.58 o
   1   7  13       23.19       18.35      2.53 o
   2   7  13      922.84      957.89     18.13 o
   3   7  13       56.18       66.56      4.10 o
   4   7  13      536.83      515.68     11.97 o
   5   7  13      334.41      306.83      9.50 o
   6   7  13      159.37      154.81     10.07 o
   7   7  13      216.67      252.97      8.63 o
   8   7  13        0.29       -2.87      3.25 o
   9   7  13       57.88       50.84      5.28 o
  10   7  13        2.25        0.09      4.51 o
  11   7  13        5.88        1.41      5.08 o
  12   7  13       22.74       27.88     14.21 o
   0   8  13       40.52       30.77      3.78 o
   1   8  13      208.61      200.57      6.10 o
   2   8  13       60.77       54.94      4.13 o
   3   8  13       49.41       60.97      3.88 o
   4   8  13      545.22      494.90     11.67 o
   5   8  13       38.56       41.99      3.74 o
   6   8  13      448.13      390.69     14.03 o
   7   8  13       50.04       55.22      5.20 o
   8   8  13       37.44       44.61      5.11 o
   9   8  13        4.62        5.76      4.07 o
  10   8  13       74.22       75.65      8.05 o
  11   8  13        7.01        1.01      6.96 o
  12   8  13        0.09        4.34     12.24 o
   1   9  13      590.48      585.34     13.27 o
   2   9  13      181.29      170.87     13.78 o
   3   9  13      266.59      260.99      8.42 o
   4   9  13        7.15        7.41      3.41 o
   5   9  13        1.62       -2.32      2.94 o
   6   9  13       51.13       62.16      5.30 o
   7   9  13      215.24      206.75      9.07 o
   8   9  13       80.59       89.79      6.47 o
   9   9  13       31.80       41.54      6.38 o
  10   9  13       42.70       35.13     11.07 o
  11   9  13       67.94       67.06     11.85 o
   0  10  13       29.74       31.65      4.35 o
   1  10  13      617.60      576.36     24.60 o
   2  10  13      717.66      731.48     17.80 o
   3  10  13      314.61      332.26     10.16 o
   4  10  13        2.66        3.16      3.34 o
   5  10  13       23.15       23.40      4.11 o
   6  10  13       58.36       71.34      5.67 o
   7  10  13       60.36       58.02      5.69 o
   8  10  13       80.01       81.72      6.47 o
   9  10  13       10.41       12.49      4.54 o
  10  10  13        2.69       -4.19      5.71 o
  11  10  13       13.35       21.71      8.38 o
   1  11  13       63.90       69.30      5.11 o
   2  11  13       27.41       23.99      3.92 o
   3  11  13       24.50       25.38      3.57 o
   4  11  13       71.54       85.89      6.01 o
   5  11  13       59.82       50.56      4.92 o
   6  11  13        0.15       -3.49      3.49 o
   7  11  13        0.31        0.61      3.67 o
   8  11  13        9.27        8.49      4.34 o
   9  11  13        2.91        7.04      6.53 o
  10  11  13        0.00        2.41      5.57 o
   0  12  13      342.56      333.38     24.49 o
   1  12  13       18.09       23.92      4.51 o
   2  12  13       56.40       67.82      6.19 o
   3  12  13        0.42       -0.34      3.07 o
   4  12  13        8.12       13.54      4.00 o
   5  12  13        8.54        3.55      3.73 o
   6  12  13        5.98        7.77      6.08 o
   7  12  13        1.53        3.55      4.13 o
   8  12  13        0.00        3.38      6.01 o
   9  12  13       13.85       18.73      7.76 o
   1  13  13      207.83      226.03     10.88 o
   2  13  13       69.97       69.61      6.52 o
   3  13  13      115.89      105.75      6.81 o
   4  13  13      126.41      131.18      8.76 o
   5  13  13       12.23        7.41      4.21 o
   6  13  13        6.86       10.55      4.90 o
   7  13  13        0.21       -2.76      6.14 o
   8  13  13        1.29        7.11      9.48 o
   0  14  13        0.22        0.79      7.11 o
   1  14  13        7.01       15.55      6.40 o
   2  14  13        0.72        2.67      4.35 o
   3  14  13       32.86       61.67      5.67 o
   4  14  13       20.21       25.64      5.54 o
   5  14  13        6.64        5.94      7.90 o
   7  14  13       18.70       34.74     11.84 o
   3  15  13       47.85       60.01     11.84 o
   4  15  13        6.51       13.42      9.48 o
   0   0  14        0.66        6.84      3.21 o
   1   0  14       44.27       21.14      3.47 o
   2   0  14        9.98       17.52      3.32 o
   3   0  14      223.59      205.26     11.20 o
   4   0  14     1538.07     1617.24     44.79 o
   5   0  14     3588.91     3694.86     98.17 o
   6   0  14        0.58       -2.37      4.47 o
   7   0  14       43.83       61.24      7.19 o
   8   0  14      173.07      154.21     10.61 o
   9   0  14       17.49       20.93      6.14 o
  10   0  14        1.63        0.50      5.28 o
  11   0  14        5.38        3.57      5.84 o
  12   0  14        8.16       -1.24      7.11 o
  13   0  14       20.48       37.79      8.32 o
   1   1  14       27.41       21.76      2.11 o
   2   1  14        2.40        0.85      1.82 o
   3   1  14       66.66       63.11      3.26 o
   4   1  14      182.84      168.20      5.50 o
   5   1  14      299.81      254.94      8.06 o
   6   1  14     1367.60     1342.38     33.73 o
   7   1  14      244.91      272.30     10.17 o
   8   1  14       75.23       77.93      5.69 o
   9   1  14       22.37       24.12      4.29 o
  10   1  14       25.73       26.67      6.38 o
  11   1  14       18.67        9.41      4.43 o
  12   1  14        7.52        5.68      4.61 o
  13   1  14       85.56       88.44     13.59 o
   0   2  14      104.84       97.05      7.41 o
   1   2  14       10.59       21.02      2.16 o
   2   2  14      663.01      627.69     12.50 o
   3   2  14       43.88       48.24      2.97 o
   4   2  14       66.99       68.78      3.52 o
   5   2  14       78.45       82.38      4.46 o
   6   2  14      295.28      271.73      8.59 o
   7   2  14      482.91      469.98     14.60 o
   8   2  14       88.77       74.46      8.44 o
   9   2  14       10.57        7.54      3.81 o
  10   2  14      272.84      280.26     11.15 o
  11   2  14       93.10       89.11      6.79 o
  12   2  14       22.38       29.70      5.42 o
  13   2  14        2.08       -4.98      4.98 o
   1   3  14      245.26      237.74      6.05 o
   2   3  14      482.45      485.70     10.19 o
   3   3  14        7.89       11.21      2.25 o
   4   3  14        3.19        1.42      2.29 o
   5   3  14       25.90       17.86      2.97 o
   6   3  14      134.89      122.50      5.52 o
   7   3  14      632.33      641.07     18.47 o
   8   3  14       41.33       33.70      4.50 o
   9   3  14      168.32      145.14      7.66 o
  10   3  14      101.58       98.80      6.87 o
  11   3  14        3.96        7.60      4.32 o
  12   3  14        0.61        1.51      4.53 o
  13   3  14       11.58        1.37      5.63 o
   0   4  14        0.01        1.32      2.74 o
   1   4  14       60.44       63.68      3.05 o
   2   4  14      109.04      140.47      4.46 o
   3   4  14     1159.18     1050.87     19.77 o
   4   4  14      431.61      411.92     11.15 o
   5   4  14      100.06       88.68      4.73 o
   6   4  14      191.30      196.23      7.15 o
   7   4  14      307.37      287.44      9.24 o
   8   4  14        3.60       -2.03      3.24 o
   9   4  14        8.42       13.18      4.06 o
  10   4  14       30.72       29.88      6.12 o
  11   4  14       34.20       26.81      5.11 o
  12   4  14        0.00        0.44      4.43 o
  13   4  14       22.61       20.53     11.05 o
   1   5  14        0.05        0.28      1.72 o
   2   5  14     1027.76     1066.81     20.02 o
   3   5  14        1.19        1.05      2.08 o
   4   5  14       13.41       12.80      2.50 o
   5   5  14      308.46      338.97     10.07 o
   6   5  14      257.70      224.75      7.91 o
   7   5  14        0.12       -2.49      2.49 o
   8   5  14      155.55      134.65      8.18 o
   9   5  14       64.03       46.27      6.40 o
  10   5  14       30.10       26.39      4.88 o
  11   5  14      186.30      216.02     11.98 o
  12   5  14      192.88      222.72     15.80 o
  13   5  14        5.93        1.58      9.48 o
   0   6  14       26.92       32.98      3.72 o
   1   6  14      243.21      222.79      5.95 o
   2   6  14       37.21       35.37      2.68 o
   3   6  14      164.09      151.19      5.64 o
   4   6  14     1740.88     1561.95     30.96 o
   5   6  14        0.10        2.44      2.38 o
   6   6  14      495.00      530.88     13.95 o
   7   6  14      137.89      128.97      6.03 o
   8   6  14       53.14       61.91      5.48 o
   9   6  14      171.59      164.23     12.77 o
  10   6  14        0.70       -4.27      4.65 o
  11   6  14        0.00        2.65      5.22 o
  12   6  14       23.70        8.69      7.40 o
   1   7  14       77.59       78.09      3.39 o
   2   7  14        6.75        6.46      1.99 o
   3   7  14       23.61       30.24      2.87 o
   4   7  14       79.35       88.68      4.51 o
   5   7  14      133.80      106.80      4.83 o
   6   7  14       37.93       41.89      3.29 o
   7   7  14        2.08        1.17      2.99 o
   8   7  14        7.83        7.18      3.74 o
   9   7  14       29.10       31.82      7.31 o
  10   7  14        8.67        6.12      5.11 o
  11   7  14        3.12       -4.29      7.90 o
  12   7  14        6.30        6.71      7.26 o
   0   8  14        0.46        0.23      2.78 o
   1   8  14       19.96       13.41      2.20 o
   2   8  14      185.11      209.84      6.59 o
   3   8  14      549.18      560.60     19.72 o
   4   8  14       40.03       39.78      3.93 o
   5   8  14       32.28       24.45      3.14 o
   6   8  14        1.63       -3.31      3.31 o
   7   8  14        5.59        2.71      3.67 o
   8   8  14        0.06       -0.59      3.67 o
   9   8  14       32.77       35.04      5.28 o
  10   8  14        6.91        9.84      5.54 o
  11   8  14        4.18       -3.88      6.63 o
  12   8  14        0.70       37.90     13.42 o
   1   9  14       19.06       15.67      2.41 o
   2   9  14        0.02       -1.42      2.21 o
   3   9  14      369.10      378.12     12.45 o
   4   9  14      749.87      735.31     18.07 o
   5   9  14       16.36       14.90      4.90 o
   6   9  14       15.44       19.34      5.24 o
   7   9  14      118.23       98.46      8.89 o
   8   9  14        0.01       -1.15      3.81 o
   9   9  14        5.16        8.42      4.50 o
  10   9  14        8.74        4.01      7.52 o
  11   9  14       17.59       22.95      8.32 o
   0  10  14      123.69      111.46      6.65 o
   1  10  14       11.25       13.54      2.61 o
   2  10  14      118.72       98.91      5.12 o
   3  10  14       61.19       65.51      5.32 o
   4  10  14        0.09       -1.38      3.16 o
   5  10  14        1.71        1.99      3.31 o
   6  10  14       92.90       99.46      6.59 o
   7  10  14       45.59       56.03      5.58 o
   8  10  14       11.53       16.14      5.13 o
   9  10  14        3.38        0.80      5.77 o
  10  10  14        9.30        1.21     15.00 o
   1  11  14       42.47       40.03      4.43 o
   2  11  14        8.68       20.67      3.84 o
   3  11  14       13.06       16.94      7.18 o
   4  11  14       38.75       37.83      4.07 o
   5  11  14        0.36       -3.31      3.31 o
   6  11  14        5.44        5.84      3.74 o
   7  11  14        0.26       -2.97      3.84 o
   8  11  14        0.38        3.39      4.40 o
   9  11  14        1.02        1.58      5.31 o
  10  11  14       10.91        3.16     10.27 o
   0  12  14       43.89       35.53      9.48 o
   1  12  14      192.47      201.39     12.28 o
   2  12  14        4.21        9.48      4.18 o
   3  12  14       13.27       17.95      4.00 o
   4  12  14      299.56      320.05     10.65 o
   5  12  14        0.55        0.16      3.67 o
   6  12  14        0.19        1.81      3.92 o
   7  12  14       35.03       41.39      5.69 o
   8  12  14        0.06       -0.77      6.32 o
   9  12  14       30.54       22.11     11.84 o
   1  13  14        1.11       -0.21     13.82 o
   2  13  14        0.23        6.44      4.18 o
   3  13  14       28.50       23.75      5.11 o
   4  13  14       72.51       89.84      6.51 o
   5  13  14       25.70       42.00      5.51 o
   6  13  14        6.51       10.57      5.31 o
   7  13  14       13.77       11.84     10.27 o
   8  13  14        0.30       -5.53      9.48 o
   0  14  14        1.20       -6.32      7.11 o
   1  14  14        0.37        3.12      5.28 o
   2  14  14       55.31       46.29      7.82 o
   3  14  14        1.90       -2.58     13.82 o
   4  14  14       40.00       48.17     11.06 o
   5  14  14        3.29        3.16      8.69 o
   1   1  15       90.83       91.23      3.60 o
   2   1  15       89.55       80.70      3.78 o
   3   1  15      316.63      283.27      7.71 o
   4   1  15      153.10      146.15      5.32 o
   5   1  15        0.91       -0.92      2.77 o
   6   1  15      372.91      383.45     12.73 o
   7   1  15       63.40       46.25      5.02 o
   8   1  15       13.76        9.43      3.49 o
   9   1  15      134.70      124.28      7.30 o
  10   1  15        1.76       -3.55      3.55 o
  11   1  15       48.25       35.47      5.28 o
  12   1  15       69.93       89.81      7.40 o
  13   1  15        0.18        9.71      6.63 o
   0   2  15        1.01        1.35      2.32 o
   1   2  15       38.55       48.15      2.87 o
   2   2  15       42.07       30.93      2.49 o
   3   2  15     1399.03     1350.46     26.87 o
   4   2  15       33.39       28.76      2.90 o
   5   2  15     1769.52     1715.69     37.24 o
   6   2  15       40.18       38.74      3.68 o
   7   2  15      132.05      144.49      9.01 o
   8   2  15       41.19       25.37      4.32 o
   9   2  15       23.56       13.73      4.07 o
  10   2  15        0.32       -4.22      4.22 o
  11   2  15        1.88        4.96      4.13 o
  12   2  15        0.56        0.59      4.32 o
  13   2  15       36.25       51.39      9.20 o
   1   3  15      617.03      669.56     13.40 o
   2   3  15      191.20      209.82      5.82 o
   3   3  15       65.41       65.33      3.54 o
   4   3  15        0.00       -1.70      2.62 o
   5   3  15       45.22       46.89      3.70 o
   6   3  15        8.36        1.43      2.49 o
   7   3  15       51.64       55.02      5.03 o
   8   3  15      133.11      124.47      6.99 o
   9   3  15      171.86      143.26      7.76 o
  10   3  15       20.42       23.43      4.88 o
  11   3  15        0.59       -1.53      3.98 o
  12   3  15       26.76       28.72      6.68 o
  13   3  15       28.17       38.52      8.32 o
   0   4  15      293.72      259.71     10.03 o
   1   4  15      442.04      435.84      9.55 o
   2   4  15      209.39      217.68      7.27 o
   3   4  15       14.45       14.39      2.28 o
   4   4  15      140.37      155.38      6.38 o
   5   4  15       67.35       57.87      4.10 o
   6   4  15      318.00      330.83     10.08 o
   7   4  15        1.84       -3.11      3.99 o
   8   4  15        5.35        3.77      3.63 o
   9   4  15       21.86       12.65      4.33 o
  10   4  15       80.01       92.43      6.90 o
  11   4  15      115.29      117.64      7.85 o
  12   4  15        0.00       -4.96      4.97 o
  13   4  15       12.11        3.16     11.05 o
   1   5  15       14.05       16.47      2.18 o
   2   5  15      496.49      501.00     10.74 o
   3   5  15      201.07      186.21      6.16 o
   4   5  15      128.47      122.08      5.07 o
   5   5  15      221.08      214.53      7.72 o
   6   5  15      165.08      192.92      7.31 o
   7   5  15       17.54       19.41      3.30 o
   8   5  15       39.77       53.87      5.58 o
   9   5  15       26.76       18.39      4.57 o
  10   5  15      147.61      146.64     10.22 o
  11   5  15        4.70        9.79      5.61 o
  12   5  15       44.81       52.47      9.87 o
   0   6  15       19.78       17.89      3.47 o
   1   6  15        0.94       -0.64      1.88 o
   2   6  15        1.51        0.91      1.80 o
   3   6  15      102.69      106.72      4.60 o
   4   6  15      505.17      490.31     11.75 o
   5   6  15      282.67      261.00      7.80 o
   6   6  15        7.42        6.10      2.99 o
   7   6  15       24.28       22.27      3.65 o
   8   6  15       80.35       76.59      5.99 o
   9   6  15       11.63       14.19      4.32 o
  10   6  15        0.02       -5.99      8.67 o
  11   6  15        5.68       -1.58     11.84 o
  12   6  15       11.84        7.11     10.27 o
   1   7  15      166.83      135.17      5.15 o
   2   7  15      194.70      182.63      6.11 o
   3   7  15      201.31      214.50      6.69 o
   4   7  15      258.25      251.62      7.60 o
   5   7  15       78.30       81.12      4.34 o
   6   7  15       21.09       19.08      2.96 o
   7   7  15       66.82       52.17      4.34 o
   8   7  15       49.73       68.40      5.97 o
   9   7  15        6.11       -4.25      4.51 o
  10   7  15       42.21       51.33      7.41 o
  11   7  15       10.97       -1.74      6.83 o
  12   7  15        4.89      -10.27     10.27 o
   0   8  15        3.73        1.58      2.78 o
   1   8  15       10.52        1.87      2.42 o
   2   8  15      198.79      213.48      6.85 o
   3   8  15      278.33      291.25      8.15 o
   4   8  15      367.44      360.57      9.71 o
   5   8  15      126.17      105.90      5.59 o
   6   8  15       48.82       43.95      5.02 o
   7   8  15      105.71      113.55      6.09 o
   8   8  15       32.70       26.27      5.87 o
   9   8  15        3.21        0.13      4.76 o
  10   8  15        3.33       -0.95      6.96 o
  11   8  15        0.61       23.69     11.84 o
   1   9  15       29.18       27.05      3.05 o
   2   9  15        0.44       -0.92      2.28 o
   3   9  15       58.02       65.93      4.46 o
   4   9  15        1.08        2.74      2.86 o
   5   9  15       35.15       33.68      5.13 o
   6   9  15       26.66       16.26      3.79 o
   7   9  15        9.33       15.90      4.32 o
   8   9  15       10.58        6.11      4.23 o
   9   9  15        0.03       -4.85      4.85 o
  10   9  15        7.82       -7.50      7.50 o
   0  10  15      879.13      843.40     32.11 o
   1  10  15      227.38      257.61      7.82 o
   2  10  15       40.30       43.37      3.99 o
   3  10  15        8.33        6.93      3.52 o
   4  10  15       18.95       22.57      4.32 o
   5  10  15       25.82       23.06      4.40 o
   6  10  15        0.79        7.01      3.43 o
   7  10  15       11.89       12.28      4.43 o
   8  10  15        8.35        8.55      4.38 o
   9  10  15        4.63       -5.08      5.08 o
  10  10  15        0.36        6.32     11.05 o
   1  11  15      449.92      468.36     14.80 o
   2  11  15        4.33        4.02      3.36 o
   3  11  15       28.86       36.84      4.74 o
   4  11  15        0.56        3.42      3.52 o
   5  11  15       12.40       11.99      4.10 o
   6  11  15        2.91        7.83      4.00 o
   7  11  15        1.87       -1.90      3.92 o
   8  11  15        1.32       -4.38      4.38 o
   9  11  15        4.99       15.41     16.98 o
   0  12  15      180.54      146.90     15.80 o
   1  12  15       41.66       51.45      7.26 o
   2  12  15       60.60       63.93      6.49 o
   3  12  15       96.57      120.61      7.18 o
   4  12  15        1.07        7.24      4.00 o
   5  12  15       15.32       21.80      4.56 o
   6  12  15      120.09      155.91      8.89 o
   7  12  15       27.09       49.66      8.64 o
   8  12  15        0.14        3.95     10.27 o
   1  13  15      255.41      251.15     14.79 o
   2  13  15       27.72       39.91      7.52 o
   3  13  15       80.66       82.01      7.27 o
   4  13  15       19.80       21.95      5.43 o
   5  13  15       21.12       21.71      7.26 o
   6  13  15       20.64       22.11     11.05 o
   7  13  15        0.00       17.37     10.27 o
   3  14  15        1.27       -1.58      7.11 o
   4  14  15        9.97        8.69      7.90 o
   0   0  16      459.31      401.94     17.04 o
   1   0  16      102.06       91.37      5.03 o
   2   0  16      735.68      724.23     22.20 o
   3   0  16     1447.69     1411.64     39.90 o
   4   0  16     2840.55     2755.01     74.34 o
   5   0  16     2019.30     1869.25     64.41 o
   6   0  16      471.18      430.57     19.83 o
   7   0  16       66.95       68.54      8.29 o
   8   0  16       63.73       71.82      8.08 o
   9   0  16       59.72       67.09      8.69 o
  10   0  16        1.60       -4.93      4.93 o
  11   0  16        0.58       -1.22      6.07 o
  12   0  16        7.36       21.32      9.48 o
  13   0  16        0.28        0.79      9.48 o
   1   1  16      162.48      159.77      4.85 o
   2   1  16      165.25      145.10      4.99 o
   3   1  16      130.22      145.74      5.60 o
   4   1  16       48.60       53.16      3.69 o
   5   1  16      160.39      137.48      6.13 o
   6   1  16      217.80      198.12      8.77 o
   7   1  16       24.06       28.24      4.50 o
   8   1  16       87.92      102.06      6.61 o
   9   1  16        0.30       -3.41      3.41 o
  10   1  16       27.37       18.92      5.58 o
  11   1  16        0.12       -3.43      4.00 o
  12   1  16        0.25       -5.58      5.58 o
  13   1  16       13.08       10.45      6.96 o
   0   2  16      357.89      381.29     11.65 o
   1   2  16        2.91        2.56      2.05 o
   2   2  16       24.09       31.14      2.77 o
   3   2  16     1236.88     1195.28     24.32 o
   4   2  16       89.59       92.58      4.99 o
   5   2  16       66.06       67.58      4.34 o
   6   2  16      101.41       98.30      6.19 o
   7   2  16       82.97       71.30      5.67 o
   8   2  16       83.58       74.93      5.90 o
   9   2  16        5.39       -2.72      3.61 o
  10   2  16       35.73       39.46      5.47 o
  11   2  16       70.95       63.28      6.41 o
  12   2  16       11.15        8.65      6.63 o
   1   3  16      754.66      694.75     13.96 o
   2   3  16      202.22      207.95      5.87 o
   3   3  16      260.30      253.82      6.77 o
   4   3  16      194.80      211.80      7.51 o
   5   3  16        1.17       -2.32      2.32 o
   6   3  16       30.18       14.73      3.09 o
   7   3  16       15.24       15.35      4.00 o
   8   3  16       11.43        7.35      3.83 o
   9   3  16        4.75       -0.99      3.77 o
  10   3  16        4.04        2.27      4.23 o
  11   3  16       24.48       32.56      6.84 o
  12   3  16       62.13       69.36     10.00 o
   0   4  16       53.64       39.59      3.74 o
   1   4  16      139.14      114.97      4.30 o
   2   4  16      346.88      335.38      7.99 o
   3   4  16      388.19      416.46     10.35 o
   4   4  16      425.18      378.01      9.81 o
   5   4  16        0.16       -2.72      2.72 o
   6   4  16      140.03      120.52      5.84 o
   7   4  16       60.59       45.38      4.97 o
   8   4  16       34.63       37.59      4.97 o
   9   4  16       11.80        8.79      4.29 o
  10   4  16       69.34       69.40      6.42 o
  11   4  16        2.41        3.16      5.34 o
  12   4  16       19.58       30.22      8.32 o
   1   5  16       10.16       11.33      2.18 o
   2   5  16      417.67      399.91      9.20 o
   3   5  16       99.15       96.40      4.50 o
   4   5  16       38.40       33.84      3.23 o
   5   5  16      194.97      174.80      6.32 o
   6   5  16       13.44        5.13      3.20 o
   7   5  16        4.38        2.68      5.13 o
   8   5  16       24.42       25.59      5.01 o
   9   5  16        0.37       -3.81      3.81 o
  10   5  16       23.36       27.33      5.37 o
  11   5  16       83.73       88.51     11.17 o
  12   5  16       13.75       15.00     11.05 o
   0   6  16      190.54      158.65      7.73 o
   1   6  16       34.53       29.65      2.67 o
   2   6  16      204.15      167.46      6.77 o
   3   6  16      110.28      102.53      4.58 o
   4   6  16      113.68      157.51      5.88 o
   5   6  16        4.80       -1.85      3.65 o
   6   6  16      208.37      214.49      7.20 o
   7   6  16        0.44       -0.38      3.91 o
   8   6  16       21.29       11.64      5.18 o
   9   6  16       94.15       89.48      6.75 o
  10   6  16        8.11        9.48      5.61 o
  11   6  16        6.11       27.64     11.05 o
   1   7  16        6.27        2.30      2.02 o
   2   7  16      115.94      109.35      4.76 o
   3   7  16       19.51       11.92      2.69 o
   4   7  16      551.59      520.41     12.56 o
   5   7  16        4.96       17.23      2.97 o
   6   7  16      167.10      182.87      6.79 o
   7   7  16       30.56       35.09      4.25 o
   8   7  16       29.23       40.12      6.35 o
   9   7  16        7.85        9.54      5.75 o
  10   7  16        0.07       -6.63      7.90 o
  11   7  16        3.90       11.84      9.48 o
   0   8  16       14.93        6.63      3.25 o
   1   8  16       14.00       15.92      2.76 o
   2   8  16        7.19        1.79      2.71 o
   3   8  16        6.91        5.48      2.64 o
   4   8  16      420.30      391.05     10.36 o
   5   8  16       93.98      105.61      5.63 o
   6   8  16       48.84       43.87      4.95 o
   7   8  16        2.27        6.73      3.86 o
   8   8  16        2.29       -4.61      4.61 o
   9   8  16       68.39       70.25      7.89 o
  10   8  16        9.91       10.27      9.48 o
  11   8  16        7.91       -0.79     10.27 o
   1   9  16       16.45       14.68      2.93 o
   2   9  16       66.64       56.75      3.84 o
   3   9  16      130.67      124.55      5.84 o
   4   9  16       29.45       33.42      3.93 o
   5   9  16       38.28       42.82      6.09 o
   6   9  16        3.47        2.91      3.77 o
   7   9  16        0.14        2.87      3.80 o
   8   9  16       20.70       32.88      5.28 o
   9   9  16        0.11       -0.57      6.83 o
  10   9  16       13.66       14.21     11.05 o
   0  10  16       11.52       22.84      5.84 o
   1  10  16        8.28       13.38      2.96 o
   2  10  16       55.47       55.78      4.40 o
   3  10  16       35.55       39.37      4.71 o
   4  10  16       24.34       35.25      4.83 o
   5  10  16        0.89        2.23      3.70 o
   6  10  16       37.07       40.39      5.24 o
   7  10  16        0.00        0.55      3.85 o
   8  10  16        6.57        0.86      4.21 o
   9  10  16       26.77       35.53     12.63 o
   1  11  16        6.32        7.81      4.67 o
   2  11  16      165.56      174.14      8.24 o
   3  11  16      221.10      235.03      9.77 o
   4  11  16        1.03        7.58      3.92 o
   5  11  16        0.10       -2.15      3.52 o
   6  11  16       25.96       38.88      5.42 o
   7  11  16        1.06        1.37      4.11 o
   8  11  16        4.32        5.21      5.27 o
   0  12  16        1.40        7.11      7.90 o
   1  12  16       10.12       17.59      6.32 o
   2  12  16       71.27       68.81      6.81 o
   3  12  16        4.49        2.97      3.84 o
   4  12  16       13.26       17.73      4.53 o
   5  12  16       11.03       19.58      4.61 o
   6  12  16       22.86       19.24      5.57 o
   7  12  16       23.35       31.59     11.84 o
   1  13  16        1.44        2.76      5.58 o
   2  13  16        5.48       13.80     12.24 o
   3  13  16       28.66       25.27      8.69 o
   4  13  16        2.15       14.21      8.69 o
   5  13  16       39.93       59.91      9.20 o
   6  13  16        1.82       14.21     10.27 o
   1   1  17       61.41       56.17      3.09 o
   2   1  17      101.18      116.48      5.18 o
   3   1  17      510.88      476.60     11.53 o
   4   1  17      108.80      122.27      5.91 o
   5   1  17       30.37       17.03      4.23 o
   6   1  17       33.91       23.08      4.43 o
   7   1  17      291.40      290.10     11.25 o
   8   1  17       42.24       39.45      6.51 o
   9   1  17        0.84        1.63      4.00 o
  10   1  17        3.52       -3.61      3.61 o
  11   1  17        4.32        6.05      4.78 o
  12   1  17        8.03       -4.58      6.32 o
   0   2  17       12.30       15.84      3.34 o
   1   2  17       20.70       12.94      2.55 o
   2   2  17      108.02      109.01      4.42 o
   3   2  17        0.11       -2.39      2.39 o
   4   2  17      455.58      424.35     16.12 o
   5   2  17      402.82      365.33     10.80 o
   6   2  17        6.81        4.36      3.52 o
   7   2  17        4.23       -3.66      3.66 o
   8   2  17        6.91        1.11      3.92 o
   9   2  17        6.06        5.34      4.13 o
  10   2  17        3.79        2.03      4.21 o
  11   2  17       16.67       28.94      6.00 o
  12   2  17        3.84        4.77      6.63 o
   1   3  17      203.57      226.51      6.39 o
   2   3  17       42.94       38.71      3.02 o
   3   3  17       18.89       15.26      2.93 o
   4   3  17       49.66       49.50      4.05 o
   5   3  17       89.60       87.45      5.08 o
   6   3  17       57.90       51.11      5.20 o
   7   3  17        0.83       -2.60      3.36 o
   8   3  17        6.33        2.69      4.00 o
   9   3  17        0.52       -3.00      3.92 o
  10   3  17       67.46       60.86      6.85 o
  11   3  17       62.48       73.44     10.98 o
  12   3  17      150.01      168.39     13.61 o
   0   4  17      247.41      196.01      8.69 o
   1   4  17      219.54      222.81      6.35 o
   2   4  17      125.62       95.52      4.09 o
   3   4  17        1.87       -1.57      2.32 o
   4   4  17        3.50        4.86      2.69 o
   5   4  17       59.26       65.05      5.64 o
   6   4  17        2.25       -0.17      2.86 o
   7   4  17       70.63       80.60      8.43 o
   8   4  17       77.75       68.51      6.38 o
   9   4  17       32.93       36.09      7.29 o
  10   4  17        9.65        0.99      4.32 o
  11   4  17        0.19        3.95      6.70 o
  12   4  17       41.06       62.47     10.00 o
   1   5  17      244.12      219.64      6.30 o
   2   5  17        4.28        6.07      2.50 o
   3   5  17      450.51      441.63     11.00 o
   4   5  17      246.41      254.57      7.81 o
   5   5  17       17.60       22.31      3.21 o
   6   5  17       22.04       26.86      3.80 o
   7   5  17      143.09      148.50      8.02 o
   8   5  17        5.00        6.46      4.10 o
   9   5  17        2.28        2.20      4.40 o
  10   5  17       54.94       71.45      6.82 o
  11   5  17       10.24        0.00      9.48 o
   0   6  17       62.60       64.42      7.34 o
   1   6  17       35.60       47.08      3.03 o
   2   6  17       30.17       28.12      3.17 o
   3   6  17      176.39      159.57      6.05 o
   4   6  17       46.68       49.56      3.64 o
   5   6  17       24.67       27.17      3.34 o
   6   6  17       10.58        7.93      2.90 o
   7   6  17      103.39      107.16      6.98 o
   8   6  17        1.22       -3.78      3.81 o
   9   6  17       14.13        9.97      4.93 o
  10   6  17        5.47       -0.36      6.63 o
  11   6  17       18.01       18.95     11.05 o
   1   7  17       73.11       64.43      3.84 o
   2   7  17       11.32        9.76      2.72 o
   3   7  17       40.57       34.99      3.34 o
   4   7  17       45.78       51.81      3.85 o
   5   7  17      163.68      185.07      6.72 o
   6   7  17      320.13      335.51      9.63 o
   7   7  17       26.02       28.77      3.99 o
   8   7  17       63.04       80.60      8.18 o
   9   7  17        6.03        4.76      5.37 o
  10   7  17       28.81       30.01     11.84 o
  11   7  17        0.48       -8.69      8.69 o
   0   8  17       42.46       33.48      5.88 o
   1   8  17        0.07       -0.95      2.37 o
   2   8  17      268.16      208.81      6.79 o
   3   8  17        0.18        2.37      3.41 o
   4   8  17      129.84      127.03      6.16 o
   5   8  17       31.65       40.94      4.12 o
   6   8  17        7.50        2.25      3.88 o
   7   8  17        0.04       -0.63      3.81 o
   8   8  17       20.14       28.25      6.25 o
   9   8  17        1.81        4.27      8.69 o
  10   8  17       32.34       19.74     11.06 o
   1   9  17       19.45       13.97      2.93 o
   2   9  17      148.25      133.64      5.45 o
   3   9  17        5.02        8.39      3.13 o
   4   9  17        0.27       -2.86      2.86 o
   5   9  17       21.54       30.11      4.76 o
   6   9  17       51.05       54.80      7.64 o
   7   9  17       25.40       29.73      5.20 o
   8   9  17        1.40       -6.07      6.07 o
   9   9  17        0.85       -6.32      8.69 o
   0  10  17      305.41      330.00     16.47 o
   1  10  17      107.92      118.74      5.90 o
   2  10  17        0.92        0.33      2.90 o
   3  10  17      116.60      135.55      8.17 o
   4  10  17       37.23       34.84      4.69 o
   5  10  17       17.53       19.43      4.56 o
   6  10  17        0.80       -0.25      3.92 o
   7  10  17       24.29       32.06      5.28 o
   8  10  17        1.31       10.10      6.63 o
   9  10  17       20.20       29.22     12.63 o
   1  11  17       50.09       58.55      6.19 o
   2  11  17       13.60       19.04      4.32 o
   3  11  17       13.38       17.85      4.23 o
   4  11  17        0.44       -0.05      3.70 o
   5  11  17        0.01       -0.53      4.33 o
   6  11  17        1.99        3.07      4.76 o
   7  11  17        0.14       -1.96      5.84 o
   8  11  17       14.07       43.43     13.42 o
   0  12  17      129.69      146.89     16.58 o
   1  12  17        1.02        4.86      5.28 o
   2  12  17      154.07      171.93     14.22 o
   3  12  17        0.57        0.46      3.77 o
   4  12  17        7.56       14.24      5.15 o
   5  12  17       32.09       44.89      6.65 o
   6  12  17        4.49       -1.58      9.48 o
   7  12  17       66.40       97.92     16.58 o
   4  13  17        4.80       -0.79      7.90 o
   5  13  17       11.44        5.53     10.27 o
   0   0  18      504.96      553.24     22.33 o
   1   0  18      130.80      133.86      6.59 o
   2   0  18        3.04        0.71      3.31 o
   3   0  18      527.39      525.73     17.76 o
   4   0  18       24.29       33.60      6.70 o
   5   0  18        6.99        3.03      9.87 o
   6   0  18      281.50      286.89     15.64 o
   7   0  18        6.09        4.54      5.92 o
   8   0  18       13.67       -2.29      5.92 o
   9   0  18       25.69       23.09      6.96 o
  10   0  18       16.95        7.50      7.50 o
  11   0  18       37.12       36.32     11.06 o
  12   0  18        0.56        3.16      8.69 o
   1   1  18      491.28      492.88     10.30 o
   2   1  18      189.08      203.07      7.70 o
   3   1  18      364.29      374.15     11.72 o
   4   1  18      740.71      772.42     19.00 o
   5   1  18      143.58      159.31      7.99 o
   6   1  18        6.44        3.28      3.74 o
   7   1  18       64.87       59.92      5.80 o
   8   1  18        7.10        4.83      3.95 o
   9   1  18       12.91        4.76      4.23 o
  10   1  18       14.67       13.58      4.80 o
  11   1  18        3.28        9.06      6.40 o
  12   1  18       76.53       91.87     10.88 o
   0   2  18     1181.21     1135.07     28.68 o
   1   2  18       78.42       80.69      3.76 o
   2   2  18      705.56      684.13     14.20 o
   3   2  18       48.81       44.31      3.72 o
   4   2  18      379.26      366.69     10.99 o
   5   2  18       17.83        7.91      3.91 o
   6   2  18        3.47        3.22      3.74 o
   7   2  18        3.66       -1.27      3.88 o
   8   2  18        5.44       -5.58      5.58 o
   9   2  18        4.61       -2.30      5.58 o
  10   2  18        0.04       -4.33      4.33 o
  11   2  18        0.15        2.01      6.07 o
   1   3  18      158.94      153.57      5.31 o
   2   3  18       11.27        7.61      2.43 o
   3   3  18        0.22       -2.51      2.51 o
   4   3  18        8.60        7.58      2.88 o
   5   3  18        8.25        5.94      3.11 o
   6   3  18        0.01       -3.47      3.47 o
   7   3  18       49.53       53.66      5.56 o
   8   3  18      189.78      186.95      9.26 o
   9   3  18        2.25       -0.95      3.89 o
  10   3  18        2.43        1.17      4.48 o
  11   3  18       31.65       20.15      7.52 o
   0   4  18       86.20       85.83      5.42 o
   1   4  18      923.83      870.58     17.29 o
   2   4  18       61.73       46.66      3.63 o
   3   4  18      367.06      371.25      9.93 o
   4   4  18      147.56      161.91      6.21 o
   5   4  18       22.66       12.27      3.42 o
   6   4  18        7.44        4.55      3.67 o
   7   4  18        4.41       -2.54      3.76 o
   8   4  18        0.85       -0.64      4.00 o
   9   4  18       40.98       30.74      5.44 o
  10   4  18        6.11        4.78      8.01 o
  11   4  18        0.99        0.79      6.07 o
   1   5  18       11.80        7.14      2.34 o
   2   5  18       34.13       30.71      3.23 o
   3   5  18        0.20       -2.56      2.56 o
   4   5  18       71.12       90.40      4.75 o
   5   5  18       55.14       63.76      4.24 o
   6   5  18       30.24       39.15      4.88 o
   7   5  18       64.24       76.45      6.45 o
   8   5  18       22.76       19.98      4.88 o
   9   5  18      119.51      144.36      8.51 o
  10   5  18        4.41       12.16      6.96 o
  11   5  18       22.01        7.11     10.27 o
   0   6  18       29.45       22.02      3.61 o
   1   6  18       47.59       50.90      5.00 o
   2   6  18      341.88      290.47      8.47 o
   3   6  18        3.29        1.75      2.59 o
   4   6  18        2.43       -0.61      3.24 o
   5   6  18       39.14       37.73      3.67 o
   6   6  18       48.15       45.72      3.92 o
   7   6  18       39.50       56.40      5.97 o
   8   6  18       78.04       94.64      8.43 o
   9   6  18        2.44        1.59      5.17 o
  10   6  18        0.46       11.84     10.27 o
   1   7  18       71.29       79.12      4.39 o
   2   7  18        4.45        2.30      2.56 o
   3   7  18        4.18        0.58      2.60 o
   4   7  18       23.39       16.87      3.41 o
   5   7  18        1.51        1.21      2.68 o
   6   7  18        7.45        6.45      5.18 o
   7   7  18       27.83       26.78      5.91 o
   8   7  18       25.02       32.16      6.61 o
   9   7  18        0.27       -7.90      7.90 o
  10   7  18       33.82       26.85     12.63 o
   0   8  18       92.72       89.21      6.68 o
   1   8  18       94.44      105.18      4.91 o
   2   8  18        1.49        3.19      2.60 o
   3   8  18       12.39        9.73      2.93 o
   4   8  18       39.76       42.91      3.84 o
   5   8  18      309.69      311.33     10.39 o
   6   8  18      130.33      149.66      8.67 o
   7   8  18        7.27        2.19      4.97 o
   8   8  18       22.20       37.90     12.63 o
   9   8  18        7.49       12.63     11.05 o
   1   9  18        9.87       10.82      3.38 o
   2   9  18       20.58       28.98      3.60 o
   3   9  18        0.46       -2.69      2.69 o
   4   9  18        0.68        1.58      3.39 o
   5   9  18        1.25       -1.28      3.67 o
   6   9  18       54.63       49.23      5.77 o
   7   9  18       48.54       54.05      6.02 o
   8   9  18        0.32        2.37      9.48 o
   9   9  18        0.01       -0.79      9.48 o
   0  10  18      139.92      113.09      7.72 o
   1  10  18        0.06        0.55      3.44 o
   2  10  18        0.03       -1.05      3.02 o
   3  10  18       25.98       21.67      4.43 o
   4  10  18       35.92       29.94      5.13 o
   5  10  18        5.74        9.90      4.23 o
   6  10  18        7.18        4.24      4.51 o
   7  10  18       27.46       27.02      7.40 o
   8  10  18       47.54       41.85     14.21 o
   1  11  18        3.70        7.08      7.27 o
   2  11  18       10.71       14.51      5.15 o
   3  11  18        0.75        6.83      4.00 o
   4  11  18       45.51       49.84      5.71 o
   5  11  18        1.54       -0.18      4.35 o
   6  11  18        0.39        7.90      6.70 o
   7  11  18       11.72       22.11     11.05 o
   1  12  18        2.34       10.27      9.48 o
   3  12  18       41.45       49.75     11.84 o
   4  12  18        1.50        8.76     12.24 o
   5  12  18       82.76      124.77     16.58 o
   6  12  18        5.50       15.00     11.05 o
   1   1  19      450.30      464.19     10.09 o
   2   1  19       58.91       55.57      3.67 o
   3   1  19      157.79      149.76      5.99 o
   4   1  19      122.38      142.67      7.47 o
   5   1  19        5.79        3.19      3.98 o
   6   1  19       72.30       49.23      5.51 o
   7   1  19       81.35       84.83      6.79 o
   8   1  19       26.71       21.07      4.88 o
   9   1  19        0.44       -4.12      4.23 o
  10   1  19        0.43        1.94      6.07 o
  11   1  19        3.65        3.23      7.90 o
   0   2  19      138.71      138.87      6.90 o
   1   2  19      972.97     1003.10     18.41 o
   2   2  19       82.77       70.69      4.05 o
   3   2  19      158.06      143.89      5.95 o
   4   2  19       13.74       26.82      3.82 o
   5   2  19       51.57       35.20      4.88 o
   6   2  19       39.90       26.82      4.80 o
   7   2  19       32.58       27.86      4.90 o
   8   2  19       28.00       24.78      4.88 o
   9   2  19      281.54      304.53     12.44 o
  10   2  19       17.03       16.80      6.96 o
  11   2  19        1.16       -6.90      7.50 o
   1   3  19      110.65      100.49      4.24 o
   2   3  19      510.19      495.62     12.25 o
   3   3  19       40.20       43.54      4.02 o
   4   3  19       37.40       39.73      4.04 o
   5   3  19        0.72       -3.52      3.52 o
   6   3  19        0.06        0.74      5.24 o
   7   3  19        2.63        7.05      4.32 o
   8   3  19        0.26       -3.76      3.80 o
   9   3  19       30.73       47.10      6.22 o
  10   3  19       51.14       70.81     13.03 o
  11   3  19       33.10       30.06      8.08 o
   0   4  19       74.98       69.60      5.22 o
   1   4  19        1.48       -0.32      2.24 o
   2   4  19        3.31        4.17      2.80 o
   3   4  19        0.64       -0.34      2.76 o
   4   4  19       53.43       50.07      4.04 o
   5   4  19       45.12       43.40      3.83 o
   6   4  19        0.35       -3.99      5.70 o
   7   4  19        9.04        1.07      4.07 o
   8   4  19        1.24       -1.52      4.07 o
   9   4  19        7.90       15.47      4.95 o
  10   4  19       31.60       41.54     11.84 o
   1   5  19        8.76        7.97      2.87 o
   2   5  19       52.30       45.41      3.88 o
   3   5  19       16.57       19.11      3.18 o
   4   5  19       20.83       21.25      3.27 o
   5   5  19       73.04       82.09      4.73 o
   6   5  19        0.45       -3.06      3.28 o
   7   5  19        2.04        2.10      4.10 o
   8   5  19       15.12       11.04      5.93 o
   9   5  19       13.28        9.30      6.26 o
  10   5  19       77.47       91.15     20.93 o
   0   6  19        0.01       -0.87      3.04 o
   1   6  19        0.67        1.17      2.54 o
   2   6  19        7.81        7.45      2.90 o
   3   6  19        1.99        1.29      2.81 o
   4   6  19       37.68       45.41      3.87 o
   5   6  19       35.76       29.76      3.67 o
   6   6  19      129.84      155.50      7.21 o
   7   6  19       20.92       17.88      4.00 o
   8   6  19       49.39       49.49      9.73 o
   9   6  19        7.93        7.21      6.26 o
  10   6  19        6.61        5.53     10.27 o
   1   7  19      197.33      206.58      7.07 o
   2   7  19       87.58       75.41      5.30 o
   3   7  19       61.41       69.92      4.46 o
   4   7  19       14.88        9.74      3.07 o
   5   7  19       22.28       17.10      3.35 o
   6   7  19       15.33       22.76      3.70 o
   7   7  19      234.00      241.03     11.40 o
   8   7  19       19.71       22.90     10.27 o
   9   7  19        0.47       -0.79      9.48 o
   0   8  19        5.54       12.33      5.28 o
   1   8  19       79.39       91.83      4.77 o
   2   8  19       34.08       28.84      3.41 o
   3   8  19       21.49       15.21      3.24 o
   4   8  19       35.59       34.90      3.84 o
   5   8  19       31.61       31.40      4.25 o
   6   8  19       71.73       73.38      6.42 o
   7   8  19        3.71        8.59      6.63 o
   8   8  19       96.06      108.98     16.58 o
   9   8  19        0.38       -7.11      9.48 o
   1   9  19       47.73       49.61      5.91 o
   2   9  19       12.74       18.14      3.21 o
   3   9  19        4.92        5.51      3.18 o
   4   9  19       28.12       34.84      4.35 o
   5   9  19        0.00       -3.77      3.81 o
   6   9  19       34.46       51.11      6.81 o
   7   9  19       97.10      158.73     18.95 o
   8   9  19        2.98       18.16     11.05 o
   0  10  19      226.09      231.77     13.14 o
   1  10  19       16.14       20.35      4.40 o
   2  10  19        0.19        5.67      3.70 o
   3  10  19       54.75       62.05      5.71 o
   4  10  19        3.18        0.53      3.92 o
   5  10  19       51.90       60.09      6.81 o
   6  10  19        2.86       -5.68      5.84 o
   7  10  19       42.22       48.42      9.08 o
   1  11  19       88.70      101.87      8.18 o
   2  11  19        0.31        6.71      7.50 o
   3  11  19        0.38        1.41      4.15 o
   4  11  19        0.08        0.55      4.61 o
   5  11  19        7.65        7.90      6.70 o
   6  11  19       19.28       26.06     11.84 o
   3  12  19       72.09      104.24     15.00 o
   4  12  19        5.64        6.84      6.63 o
   0   0  20      438.87      502.15     43.85 o
   1   0  20     1683.50     1696.51     41.55 o
   2   0  20     2192.61     2162.05     53.69 o
   3   0  20       23.74       11.46      4.85 o
   4   0  20       32.45       22.52      6.40 o
   5   0  20        1.18       -5.28      5.28 o
   6   0  20       15.96        3.80      6.07 o
   7   0  20       98.22       88.77      9.76 o
   8   0  20       17.88        7.93      6.63 o
   9   0  20      181.14      168.23     18.96 o
  10   0  20       32.13       27.64     11.06 o
   1   1  20       15.04       16.15      2.98 o
   2   1  20      101.21       95.11      4.42 o
   3   1  20       28.92       29.43      3.73 o
   4   1  20       13.71       10.94      4.40 o
   5   1  20       12.19       -0.88      4.04 o
   6   1  20        0.59        3.32      4.07 o
   7   1  20        4.36       -1.13      3.92 o
   8   1  20       61.74       50.44      5.90 o
   9   1  20        1.41        5.23      8.29 o
  10   1  20        0.08        0.79      6.14 o
   0   2  20       13.34        5.78      3.87 o
   1   2  20      480.58      495.81     10.74 o
   2   2  20       73.19       63.82      4.09 o
   3   2  20        0.84       -2.91      2.91 o
   4   2  20        2.15       -3.46      3.46 o
   5   2  20        8.57        6.65      4.04 o
   6   2  20      234.36      241.02     10.55 o
   7   2  20       14.38        6.51      4.38 o
   8   2  20        2.69        1.79      4.17 o
   9   2  20       23.29       29.72     10.66 o
  10   2  20        3.71        9.35      6.96 o
   1   3  20      290.16      289.03      7.53 o
   2   3  20       64.30       66.20      4.39 o
   3   3  20       20.72       20.70      3.38 o
   4   3  20        3.09        3.55      2.96 o
   5   3  20       48.87       57.23      5.02 o
   6   3  20        0.12       -3.77      3.77 o
   7   3  20        0.01       -1.39      4.32 o
   8   3  20        5.79        7.25      4.69 o
   9   3  20       23.87       23.94      7.76 o
  10   3  20        1.25        1.03      6.40 o
   0   4  20     1031.21     1040.55     27.18 o
   1   4  20       40.36       42.65      3.61 o
   2   4  20        0.04       -2.11      2.65 o
   3   4  20       68.98       63.70      4.53 o
   4   4  20        1.84       -0.91      2.78 o
   5   4  20        4.18       -1.75      3.41 o
   6   4  20        0.49        0.78      4.74 o
   7   4  20       30.27       36.51      5.51 o
   8   4  20        2.89       -4.04      4.04 o
   9   4  20       22.52       33.85      7.76 o
  10   4  20       99.87      104.26     14.21 o
   1   5  20      155.39      152.35      5.66 o
   2   5  20       70.57       65.66      4.38 o
   3   5  20       14.96       16.73      3.29 o
   4   5  20        4.50        3.75      3.35 o
   5   5  20       53.58       51.18      4.83 o
   6   5  20        2.23       -1.97      3.37 o
   7   5  20        5.49       13.25      4.00 o
   8   5  20      100.70      122.00     11.00 o
   9   5  20        1.43        0.00      8.69 o
   0   6  20      189.80      197.26     10.03 o
   1   6  20       43.46       48.44      3.61 o
   2   6  20        2.57       -0.88      2.71 o
   3   6  20       46.56       44.71      3.96 o
   4   6  20        4.03        1.51      2.92 o
   5   6  20        3.17        1.37      3.02 o
   6   6  20        3.74        5.43      4.69 o
   7   6  20        4.33        2.59      3.91 o
   8   6  20        0.21       -5.38      5.84 o
   9   6  20        6.34        6.32      6.26 o
   1   7  20        4.13        1.21      2.88 o
   2   7  20       18.07       24.02      3.55 o
   3   7  20      137.26      133.17      6.00 o
   4   7  20        0.69       -2.79      2.79 o
   5   7  20       15.66       15.92      3.54 o
   6   7  20       45.19       59.84      6.90 o
   7   7  20       10.99       13.63      5.43 o
   8   7  20        3.99       -1.58     10.27 o
   9   7  20       76.07       88.44     16.58 o
   0   8  20      120.66      117.15      7.89 o
   1   8  20       37.32       38.54      4.25 o
   2   8  20       39.94       39.20      3.88 o
   3   8  20        8.94        9.27      3.25 o
   4   8  20       18.98       16.33      3.41 o
   5   8  20        4.31       12.26      3.76 o
   6   8  20       58.38       61.13      9.10 o
   7   8  20        1.46        0.79      9.48 o
   8   8  20        9.79       18.16     11.84 o
   1   9  20        2.17        1.14      3.31 o
   2   9  20        3.51        3.04      3.31 o
   3   9  20        1.53       -3.73      4.29 o
   4   9  20        3.64        3.78      3.59 o
   5   9  20        2.34        5.53      7.82 o
   6   9  20       63.26       67.90     10.27 o
   7   9  20        2.41        8.69     10.27 o
   0  10  20       10.56       15.55      8.25 o
   1  10  20        0.36        5.51      3.89 o
   2  10  20        8.17       14.15      4.48 o
   3  10  20        5.72        4.02      4.76 o
   4  10  20        1.32        3.29      4.61 o
   5  10  20        1.79        1.78      6.75 o
   6  10  20        1.29       10.23      6.83 o
   2  11  20       22.63       22.11     10.27 o
   3  11  20        4.04       -2.37      8.69 o
   4  11  20        1.58        3.08      5.84 o
   5  11  20        3.90       12.63     10.27 o
   1   1  21       61.52       51.01      3.70 o
   2   1  21       83.77       96.36      4.83 o
   3   1  21      250.31      234.01      8.89 o
   4   1  21      107.15      111.39      6.35 o
   5   1  21        0.40       -3.81      3.81 o
   6   1  21        2.96       -2.68      4.76 o
   7   1  21       14.82       14.21      5.01 o
   8   1  21        0.31       -4.17      4.17 o
   9   1  21       15.57       14.97     10.66 o
  10   1  21        4.84       10.66      7.26 o
   0   2  21      778.05      726.51     20.45 o
   1   2  21        0.00        1.43      2.65 o
   2   2  21       28.83       18.96      3.31 o
   3   2  21       19.47       26.53      3.88 o
   4   2  21        7.37        4.66      3.82 o
   5   2  21       81.75       67.51      6.21 o
   6   2  21        0.38        1.09      4.21 o
   7   2  21      101.88      107.69      7.49 o
   8   2  21      110.60      127.03     11.73 o
   9   2  21       43.52       39.07      8.69 o
  10   2  21        7.78        9.48      7.19 o
   1   3  21       89.95       99.24      5.27 o
   2   3  21       46.12       42.02      3.73 o
   3   3  21       14.91       10.79      3.27 o
   4   3  21       77.89       78.97      5.52 o
   5   3  21       32.53       30.73      4.61 o
   6   3  21        8.34       -0.02      4.21 o
   7   3  21       68.19       92.03      8.33 o
   8   3  21        4.35       14.02      6.96 o
   9   3  21       34.33       60.93     13.03 o
   0   4  21       49.04       35.02      4.90 o
   1   4  21      258.13      268.69      7.97 o
   2   4  21       14.28       11.40      3.41 o
   3   4  21       37.00       37.47      4.02 o
   4   4  21       19.65       18.44      4.16 o
   5   4  21       28.46       35.93      4.63 o
   6   4  21       26.68       31.68      4.67 o
   7   4  21       43.83       49.00      6.15 o
   8   4  21       34.79       49.55      8.88 o
   9   4  21        0.06       -4.93      5.84 o
   1   5  21       37.78       37.95      3.70 o
   2   5  21       93.17       88.36      5.08 o
   3   5  21        6.26        8.71      3.27 o
   4   5  21       32.81       38.33      3.92 o
   5   5  21       15.02       16.98      4.03 o
   6   5  21       16.51       14.32      4.08 o
   7   5  21        2.85       -1.18      7.98 o
   8   5  21       55.27       44.21      8.53 o
   9   5  21       76.91       81.58     19.35 o
   0   6  21       19.56       22.98      5.31 o
   1   6  21        0.00       -2.59      2.59 o
   2   6  21        1.08        2.30      3.05 o
   3   6  21        4.51        0.85      3.04 o
   4   6  21       30.11       32.82      4.01 o
   5   6  21        0.04       -3.49      3.49 o
   6   6  21        1.45       -3.38      3.38 o
   7   6  21       19.36       17.25      5.54 o
   8   6  21        0.18        0.65      7.11 o
   1   7  21        1.12        1.39      3.04 o
   2   7  21       17.62       13.52      3.41 o
   3   7  21       38.79       36.97      4.04 o
   4   7  21        0.20       -2.47      2.90 o
   5   7  21       29.51       28.93      4.18 o
   6   7  21       52.01       60.63      8.42 o
   7   7  21        9.15       14.75      8.69 o
   8   7  21       58.69       78.97     15.79 o
   0   8  21       39.86       41.59      5.76 o
   1   8  21        5.29        0.48      3.10 o
   2   8  21        5.74        5.93      3.43 o
   3   8  21       41.91       36.39      4.07 o
   4   8  21        0.83       -3.03      3.03 o
   5   8  21        5.41        7.47      4.13 o
   6   8  21        1.32       11.05     11.05 o
   7   8  21       46.34       48.17     13.42 o
   1   9  21       13.51        9.59      3.41 o
   2   9  21       95.04       97.49      6.51 o
   3   9  21       23.12       27.70      4.78 o
   4   9  21       22.84       34.78      5.93 o
   5   9  21       48.87       69.92      7.49 o
   6   9  21       82.30      122.40     17.37 o
   0  10  21       28.24       22.01      6.40 o
   1  10  21        0.23        1.70      4.51 o
   2  10  21        0.02       -2.41      5.50 o
   3  10  21       60.94       75.02     13.42 o
   4  10  21        0.83       -1.08      6.07 o
   5  10  21        8.34       18.95     11.05 o
   1  11  21        5.67        4.74      8.69 o
   2  11  21        5.74        0.00      8.69 o
   3  11  21       25.62       22.90     11.05 o
   0   0  22       16.55        6.99      5.69 o
   1   0  22        3.41       18.72      4.48 o
   2   0  22       21.58       10.27      4.81 o
   3   0  22      166.20      181.36     10.33 o
   4   0  22       11.97        3.68      5.08 o
   5   0  22        0.00        0.39      6.14 o
   6   0  22       17.55       22.17      7.52 o
   7   0  22        9.71       30.36      8.32 o
   8   0  22       42.90       32.38     11.84 o
   9   0  22        7.01        7.11      9.48 o
   1   1  22      159.11      168.30      5.89 o
   2   1  22       65.54       64.81      4.42 o
   3   1  22       66.51       72.34      6.31 o
   4   1  22        0.03       -0.16      3.59 o
   5   1  22       52.36       64.91      6.49 o
   6   1  22        5.13        9.19      5.67 o
   7   1  22       20.77       20.49      5.58 o
   8   1  22        6.01       11.67      6.40 o
   9   1  22       12.45       10.27      7.26 o
   0   2  22      643.12      703.20     20.24 o
   1   2  22        8.05        1.79      3.02 o
   2   2  22       51.91       59.50      4.22 o
   3   2  22      161.83      168.41      7.01 o
   4   2  22        3.19       -2.36      3.57 o
   5   2  22        2.32       -3.62      3.62 o
   6   2  22       11.93        5.17      4.41 o
   7   2  22       19.09       21.58      6.38 o
   8   2  22        0.00       -6.40      6.40 o
   9   2  22        1.77       12.22      7.52 o
   1   3  22        5.58        1.84      2.90 o
   2   3  22      166.92      167.76      6.64 o
   3   3  22       65.35       75.65      6.10 o
   4   3  22       67.36       74.66      5.77 o
   5   3  22       15.32       16.26      4.39 o
   6   3  22       32.33       40.85      5.12 o
   7   3  22        0.33        4.07      5.37 o
   8   3  22        7.16        8.69      7.19 o
   9   3  22       15.48       17.77     13.03 o
   0   4  22       26.60       24.94      5.31 o
   1   4  22        6.97        1.94      4.04 o
   2   4  22        3.95        4.23      3.02 o
   3   4  22       48.61       45.07      4.35 o
   4   4  22        0.49        1.87      3.53 o
   5   4  22        6.52       11.30      4.06 o
   6   4  22       35.89       49.67      5.39 o
   7   4  22        3.07        6.32      5.47 o
   8   4  22        9.58        3.34      7.19 o
   1   5  22       74.00       69.54      4.42 o
   2   5  22        3.80        2.50      2.90 o
   3   5  22       26.51       33.14      3.98 o
   4   5  22       12.40       21.51      4.38 o
   5   5  22        0.08       -3.26      3.26 o
   6   5  22        0.09       -3.95      3.95 o
   7   5  22      115.34      146.19      9.79 o
   8   5  22        2.03        5.34      5.26 o
   0   6  22      151.52      126.38      8.56 o
   1   6  22      142.75      147.23      6.43 o
   2   6  22        0.12        3.72      3.16 o
   3   6  22       15.70       15.38      3.54 o
   4   6  22       47.10       58.63      4.71 o
   5   6  22        0.00       -3.81      3.81 o
   6   6  22        0.04       -0.81      4.51 o
   7   6  22        0.83        1.84      5.27 o
   1   7  22       73.13       78.31      5.20 o
   2   7  22       58.44       69.33      5.51 o
   3   7  22        7.09       10.66      3.55 o
   4   7  22        4.21        7.99      3.57 o
   5   7  22       12.17       16.03      4.51 o
   6   7  22        5.39        8.36      9.08 o
   7   7  22        0.01       -5.12      6.26 o
   0   8  22        0.59       -3.57      7.16 o
   1   8  22        1.00        1.86      3.23 o
   2   8  22        6.63       14.38      3.98 o
   3   8  22        1.04        2.32      3.73 o
   4   8  22       17.34       20.96      4.78 o
   5   8  22        2.12       -4.74      8.19 o
   6   8  22        0.04       -8.69      8.69 o
   1   9  22       61.90       76.98      5.57 o
   2   9  22       18.11       23.85      5.36 o
   3   9  22        9.34       12.48      8.04 o
   4   9  22        0.52        5.42      5.27 o
   5   9  22        0.20       15.79     11.84 o
   0  10  22        0.00        2.76      5.58 o
   1  10  22        9.49        4.88      4.81 o
   2  10  22        5.86        6.69      6.26 o
   3  10  22        7.42       11.84      9.48 o
   1   1  23       10.51        6.58      3.26 o
   2   1  23        0.39       -3.31      3.31 o
   3   1  23       66.94       59.46      5.24 o
   4   1  23      109.08      111.31      6.11 o
   5   1  23       92.34       95.31      6.54 o
   6   1  23       31.61       27.24      5.71 o
   7   1  23       25.03       34.74      8.38 o
   8   1  23        3.68       -3.06      6.71 o
   0   2  23      165.02      187.85      8.95 o
   1   2  23       28.90       31.70      3.64 o
   2   2  23       38.72       43.69      4.40 o
   3   2  23        0.38        3.95      3.33 o
   4   2  23        0.95        0.18      3.76 o
   5   2  23       45.33       51.48      5.46 o
   6   2  23        1.55       -0.68      4.63 o
   7   2  23       14.15       22.17      7.52 o
   8   2  23        6.82       10.20     11.05 o
   1   3  23       16.15       14.49      3.41 o
   2   3  23       71.72       84.55      4.89 o
   3   3  23        8.35        6.38      3.57 o
   4   3  23       50.95       50.50      5.34 o
   5   3  23        0.01        0.65      3.83 o
   6   3  23        0.45        0.60      4.23 o
   7   3  23       47.04       71.11     10.81 o
   8   3  23       48.53       78.93     10.57 o
   0   4  23        1.17       -3.41      4.39 o
   1   4  23       21.72       23.32      3.63 o
   2   4  23       31.71       37.94      4.00 o
   3   4  23       23.93       21.19      4.36 o
   4   4  23        7.58        7.07      3.94 o
   5   4  23        0.13        1.74      4.74 o
   6   4  23       32.42       31.21      6.61 o
   7   4  23       63.44       91.67      8.76 o
   1   5  23       13.66       13.31      3.70 o
   2   5  23       28.27       17.58      3.72 o
   3   5  23       62.49       64.36      4.96 o
   4   5  23        1.30       -2.92      3.54 o
   5   5  23       16.84       14.98      4.80 o
   6   5  23       40.25       46.10      6.92 o
   7   5  23        3.73        1.40      6.56 o
   0   6  23        4.41        7.41      4.91 o
   1   6  23       39.31       58.59      4.80 o
   2   6  23       36.52       42.25      4.66 o
   3   6  23       39.87       42.74      4.59 o
   4   6  23        3.43        1.37      4.11 o
   5   6  23        7.06        4.22      4.38 o
   6   6  23        3.11        4.04      5.08 o
   1   7  23       13.07       17.50      3.88 o
   2   7  23        8.41        5.61      3.87 o
   3   7  23      105.89      120.33      6.91 o
   4   7  23       18.53       34.84      4.63 o
   5   7  23        4.69       -3.76      4.81 o
   0   8  23        0.13        0.39      6.14 o
   1   8  23       27.94       19.40      4.37 o
   2   8  23        1.24       -3.62      3.62 o
   3   8  23       79.90       92.03      6.99 o
   4   8  23       17.69       29.31      5.30 o
   1   9  23        0.01        1.27      4.23 o
   2   9  23       45.51       54.90      6.01 o
   3   9  23        7.44        6.28      6.63 o
   0   0  24      532.87      526.86     23.74 o
   1   0  24        8.22       -1.80      4.76 o
   2   0  24        4.38        1.70      4.97 o
   3   0  24      280.87      327.11     14.74 o
   4   0  24       16.84       11.35      5.76 o
   5   0  24       30.47       46.02      7.11 o
   6   0  24        7.72        3.16      9.48 o
   7   0  24       36.97       75.81     14.21 o
   1   1  24        4.87       -0.43      3.43 o
   2   1  24       17.07       10.27      4.00 o
   3   1  24       29.66       36.02      4.42 o
   4   1  24       17.09       14.41      4.09 o
   5   1  24        7.82        4.80      4.61 o
   6   1  24       10.41       14.06     12.13 o
   7   1  24       24.49       31.47      8.08 o
   0   2  24       91.90       70.55      7.38 o
   1   2  24      128.25      124.58      5.76 o
   2   2  24       14.84       15.46      5.00 o
   3   2  24        8.67       10.17      3.73 o
   4   2  24        3.73        6.01      3.89 o
   5   2  24        7.30        1.98      4.63 o
   6   2  24        0.20       -4.22      4.70 o
   7   2  24        7.22       13.03      7.82 o
   1   3  24        6.73        1.81      3.12 o
   2   3  24       17.18       25.62      4.18 o
   3   3  24       77.89       85.52      5.71 o
   4   3  24        1.22        5.80      4.63 o
   5   3  24       88.05      101.17      7.55 o
   6   3  24        0.09       -1.73      5.25 o
   7   3  24        0.12        2.84      5.54 o
   0   4  24       50.23       75.69      7.72 o
   1   4  24      100.92      105.46      5.90 o
   2   4  24       26.59       32.16      4.15 o
   3   4  24        0.42       -3.34      3.34 o
   4   4  24       47.00       53.86      6.30 o
   5   4  24       44.41       54.38      9.09 o
   6   4  24        0.73       -0.92      5.54 o
   1   5  24       90.30      113.78      6.17 o
   2   5  24       36.08       40.02      4.60 o
   3   5  24        6.72        2.53      3.95 o
   4   5  24        0.55       -4.88      4.88 o
   5   5  24        1.26       -5.08      5.08 o
   6   5  24        2.31       -0.25      5.15 o
   0   6  24        7.51        5.29      5.34 o
   1   6  24       31.27       37.18      4.49 o
   2   6  24        2.26       -0.58      3.87 o
   3   6  24        2.22        3.67      3.95 o
   4   6  24        0.36       -1.63      4.38 o
   5   6  24       21.25       28.16      6.29 o
   1   7  24       38.53       31.10      4.82 o
   2   7  24        9.30        2.05      3.91 o
   3   7  24       33.02       50.02      6.84 o
   4   7  24        3.88        7.13      8.74 o
   0   8  24       15.49        8.88      7.11 o
   1   8  24       11.59        7.50      4.53 o
   2   8  24        0.31        0.81      7.41 o
   1   1  25        0.20       -3.26      3.26 o
   2   1  25       65.35       91.22      5.84 o
   3   1  25        0.49       -3.41      3.41 o
   4   1  25        3.09        3.15      4.20 o
   5   1  25        1.98        4.75      4.71 o
   6   1  25       56.38       68.78     11.56 o
   0   2  25        5.65        1.32      4.85 o
   1   2  25       11.27       12.65      4.31 o
   2   2  25       69.80       67.19      5.78 o
   3   2  25        0.01       -3.44      3.44 o
   4   2  25        1.51       -3.93      3.93 o
   5   2  25       53.91       65.20      7.74 o
   1   3  25        3.17        6.39      3.76 o
   2   3  25        9.84       11.27      3.99 o
   3   3  25        0.08       -2.38      3.79 o
   4   3  25       49.40       40.85      5.87 o
   5   3  25       32.63       55.40      7.84 o
   0   4  25        0.17       -3.91      4.97 o
   1   4  25        0.03        0.92      3.55 o
   2   4  25       30.45       30.20      5.32 o
   3   4  25       62.24       61.23      5.78 o
   4   4  25       11.56       18.80      7.98 o
   5   4  25       22.24       32.32      6.61 o
   1   5  25        1.41       -2.41      4.01 o
   2   5  25       30.34       46.26      5.47 o
   3   5  25       14.40       13.40      4.63 o
   4   5  25       25.60       20.47      5.93 o
   0   6  25        6.01       -5.92      6.14 o
   1   6  25        7.75        4.65      4.43 o
   2   6  25       39.58       47.60      5.49 o
   3   6  25        2.55        0.10      4.43 o
   1   7  25        1.21       -3.99      4.10 o
   0   0  26        1.85       -4.74      8.69 o
   1   0  26        8.02        6.30      5.61 o
   2   0  26      117.19      125.02      9.39 o
   3   0  26       10.86        9.72     17.37 o
   4   0  26       27.70       15.73      7.19 o
   1   1  26        9.81       12.07      4.50 o
   2   1  26       34.85       37.41      4.81 o
   3   1  26       26.43       36.79      5.90 o
   4   1  26        2.61        7.65      5.02 o
   0   2  26       57.81       42.19      6.98 o
   1   2  26        1.92       -1.08      3.84 o
   2   2  26       23.28       24.49      4.91 o
   3   2  26        2.53       -0.83      4.32 o
   4   2  26        6.40        3.90      4.72 o
   1   3  26        0.30        7.24      4.67 o
   2   3  26       29.46       37.56      5.92 o
   3   3  26       80.52       94.33      7.46 o
   0   4  26       40.68       44.85     10.66 o
   1   4  26        1.68       -3.34      3.98 o
   2   4  26        8.41       -0.09      4.61 o
   1   5  26       35.80       44.44      6.50 o
 
